# Supplementary material for: Analysis of Differences in Metabolite and Antioxidant Activity in Highland Red Raspberry Pulp Based on Widely Targeted Metabolomics
Source: Molecules. 2025 May 11;30(10):2124. doi: 10.3390/molecules30102124 (PMC12113833; doi:10.3390/molecules30102124)
Supplement: Supplementary file 1 [file molecules-30-02124-s001.zip]

Archive with 3 entries (2 files):
- supplementry/Table S1 The types and contents of compounds.xlsx
- supplementry/Table S2 All the differential metabolites.xlsx
- supplementry/
