# Supplementary material for: Analysis of Differences in Metabolite and Antioxidant Activity in Highland Red Raspberry Pulp Based on Widely Targeted Metabolomics
Source: Molecules. 2025 May 11;30(10):2124. doi: 10.3390/molecules30102124 (PMC12113833; doi:10.3390/molecules30102124)
Supplement: Supplementary file 1 [file molecules-30-02124-s001.zip › supplementry/Table S1 The types and contents of compounds.xlsx]

## Sheet: Sheet1
Compounds	Y-RP-1	Y-RP-2	Y-RP-3	Q-RP-1	Q-RP-2	Q-RP-3
Regaloside G	69281.2	63669.9	63884.6	36296.1	43312.9	33660.1
Benzyl-(2''-O-xylosyl)glucoside	1.02918e+06	930711	1.28038e+06	1.97835e+06	1.99443e+06	1.94307e+06
Methyl 2-O-(4-hydroxybenzoyl)-2,4,6-trihydroxyphenylacetate	12757.8	12715.9	10250.7	128022	121905	121162
3,4'-Dihydroxy-3',5'-dimethoxypropiophenone	292560	269251	244365	218806	188658	162173
Grandidentatin	68521.8	74987.9	74462.9	293690	300930	314355
6-O-Caffeoylarbutin	211407	231517	263114	706494	812443	850526
6-O-Acetylarbutin	115216	99601.4	101752	44577.8	43052	39556.1
1-O-Sinapoyl-β-D-glucose	4.13338e+06	3.76576e+06	4.06383e+06	1.63244e+06	1.95272e+06	1.87347e+06
4,7,9,9'-Tetrahydroxy-3,3'-dimethoxy-8-O-4'-neolignan	40495.6	28264.2	39616.7	375396	423594	428682
2-O-Salicyl-6-O-Galloyl-D-Glucose	14747.8	9858.64	12839.4	491106	441870	481181
Gallacetophenone	3.78378e+06	3.29188e+06	3.47637e+06	2.97903e+06	2.89111e+06	2.80272e+06
P-Methoyxcinnamate glucoside	5456.76	26575.2	19010.2	342054	329265	289358
Methyl Brevifolincarboxylate	24762.5	21099.5	17225.6	79235.2	111533	41291.2
Verbasoside	92547.5	91247.2	87659.6	243827	216141	179252
Protocatechualdehyde	4.94203e+06	4.80912e+06	5.13856e+06	4.1454e+06	3.95119e+06	3.89697e+06
Crenatoside	10446.1	1954.71	3775.99	26761.4	17009.7	15790.1
Phenylpropionic acid-O-β-D-glucopyranoside	4.39205e+06	3.65525e+06	4.68759e+06	6.67373e+06	6.59743e+06	6.23795e+06
Acteoside; Verbascoside	12896.9	16921.2	3643.2	42128.5	40304.6	51161.3
5-O-Caffeoylshikimic acid	445876	472433	548714	2.04033e+06	2.07111e+06	2.33749e+06
Benzyl β-primeveroside	950163	1.04491e+06	1.29792e+06	2.16396e+06	2.0575e+06	2.71366e+06
Nordihydrocapsiate	1.74165e+06	1.0837e+06	716477	874449	1.01622e+06	826030
Demethyl coniferin	224586	187873	230239	483008	378051	502528
Salirepin	52652.6	51729.2	51381.5	102151	93956.6	107660
2-Hydroxyphenol-1-O-glucosyl(6→1)rhamnoside	573086	442563	573111	622148	585491	536600
5-(2-Hydroxyethyl)-2-O-glucosylphenol	4.82915e+06	4.97221e+06	1.84521e+06	6.01529e+06	3.84309e+06	6.64748e+06
Doitungbiphenyl A	320961	430083	509432	1.11959e+06	912102	986090
2-(3,4-dihydroxyphenyl)ethanediol 1-O-β-D-glucopyranoside	1.96159e+06	2.04758e+06	2.12086e+06	2.18618e+06	2.09555e+06	1.99612e+06
Vanillic Acid-4-O-Glucuronide	1.98507e+06	2.44875e+07	2.59294e+07	6.63104e+06	7.51332e+06	6.98455e+06
4-Hydroxyphenethoxy-8-O-β-D-[6-O-(4-O-β-D-glucopyranosyl)-sinapoyl]glucopyranoside	14417.7	18328.1	16137.7	157612	234358	141341
Evofolin B glucoside	124640	104822	120935	104824	115815	122817
6-O-Galloyl-1-O-vanilloyl-β-D-glucose	13337.4	2053.89	6368.81	47427.5	60735.1	69965.1
1,2,3,4,6-Penta-O-galloyl-β-D-glucose	9	9	9	198353	203451	228760
Eugenol	611926	690801	686768	902414	849912	758699
Maleoyl-caffeoylquinic acid	38276.5	33364.7	38920.8	39730.8	16165	24328.6
Isochlorogenic acid B	34408.4	31931.9	41366.9	68373.1	56420.7	69869.3
Robustaside A;[6'-p-Coumarylarbutin]	4821.55	8133.71	1719.17	34485.7	28474.6	49500.1
2-Hydroxybenzaldehyde (Salicylaldehyde)	81300	260649	85429	53628.2	60933.7	64799.8
α-Hydroxycinnamic Acid	5.38423e+06	4.22989e+06	5.45849e+06	6.13381e+06	8.05385e+06	8.066e+06
4-Methoxyphenylpropionic acid	49695.3	53072.1	56322.8	51339.3	43487.4	68964.7
2,6-Dimethoxybenzaldehyde	100926	85294.1	102265	388815	443227	378435
2,4-Di-Tert-Butylphenol	192241	143626	184080	214413	173750	179779
Vanillic acid methyl ester	10735.7	7295.21	10004.6	40774.3	43011.9	21378.1
Methyl caffeate	589230	500525	528832	236010	208022	202032
1,3,6-Tri-O-galloyl-β-D-glucose*	39326	40143	21121.4	987920	876353	1.02895e+06
Maplexin C (2,3-Di-O-Galloyl-1,5-Anhydro-D-Glucitol)	30236.2	31194.7	17410.1	209224	199462	208231
Salicylic acid	32374	39400.3	36516.7	141660	102885	124434
Dicaffeoylquinic acid-O-glucoside	13537.7	20025.9	12299.3	17578.3	6719.65	29737.9
Syringoylcaffeoylquinic acid-D-glucose	20087.5	12316.3	15028.2	58576.2	48295.4	58716.7
4'-Hydroxy-3'-methoxyacetophenone (Acetovanillone)	2.84613e+07	3.92572e+07	4.27501e+07	1.44487e+07	1.53547e+07	1.71384e+07
Vnilloyltartaric acid	9042.83	20777.2	14642.4	8268.29	16125.6	14084
Sinapoylglucuronic acid	145834	145213	161032	260439	204037	229674
Benzoylmalic acid	1.32445e+06	1.22701e+06	1.36608e+06	230969	262361	196734
Feruloylferuloyltartaric acid	350569	394803	413515	119120	107380	88688.5
2,6-Di-tert-butylphenol	192241	143626	184080	214413	173750	179779
Stilbostemin B	67730.8	51998.6	75428.5	44201.8	39449.1	39063.8
Koaburaside	2.05477e+06	1.91599e+06	2.19558e+06	2.13178e+06	2.08169e+06	1.994e+06
Methyl salicylate-2-O-glucoside	946247	1.0017e+06	1.10462e+06	2.2581e+06	1.76685e+06	2.29808e+06
5-Glucosyloxy-2-Hydroxybenzoic acid methyl ester	1.31402e+06	1.23332e+06	1.14505e+06	1.39358e+06	1.52654e+06	1.48568e+06
1'-O-(3,4-Dihydroxyphenethyl)-O-caffeoyl-glucoside	604651	554127	636711	9.3831e+06	1.05955e+07	9.81472e+06
(S)-2-Hydroxy-3-(4-Hydroxyphenyl)Propanoic Acid	67664.8	69311.8	76101	236927	252584	263155
Raspberryketone glucoside	1.80276e+07	1.72139e+07	1.91212e+07	1.40177e+06	1.42633e+06	1.23969e+06
3-O-Galloyl-4,6-(S)-HHDP-β-D-glucose	185125	99033.1	185123	175643	263456	368373
1-O-Caffeoyl-β-D-xylose	65674.6	30790.9	37684.2	56316.5	68656.3	39434.4
1-O-Feruloyl-β-D-glucose	5.86171e+06	6.16428e+06	9.589e+06	2.33609e+07	1.60526e+07	1.59837e+07
1-O-Caffeoyl-4,6-di-O-galloyl-β-D-glucose	9	9	9	78020.2	40123.4	30810.7
1-O-Galloyl-2-O-p-Coumaroyl-β-D-glucose	9382.77	10177.6	35855.7	372151	239683	350971
1-O-Caffeoyl-3-O-galloyl-β-D-glucose	47601.9	40025	28901.4	132586	120898	140200
1,6-Di-O-caffeoyl-β-D-glucose	15193.7	33018.6	53044.3	131882	129435	111188
1-O-Cinnamoyl-β-D-glucose	114701	111475	145086	564729	558469	465728
3,6-Di-O-caffeoyl glucose	24856.1	31188.9	69604.5	124638	124992	220167
1-O-Galloyl-6-O-Cinnamoyl-β-D-glucose*	15071.3	24763.2	17442.8	104022	99786.2	88418
4-O-Galloyl-1-O-Cinnamoyl-β-D-glucose	16846.1	20752.7	27537.7	126603	99995.5	113828
1-O-Galloyl-2-O-Cinnamoyl-β-D-glucose*	20519.4	15941.3	21577.7	125378	90171.6	101029
Dehydrodiconiferyl alcohol-gamma'-O-glucoside	3.47824e+06	3.3051e+06	3.55415e+06	1.51471e+07	1.53544e+07	1.59996e+07
1-O-(3,4-Dihydroxy-5-methoxy-benzoyl)-glucoside	250495	300813	307502	1.32117e+06	1.19787e+06	1.28102e+06
Androsin	4.96086e+06	5.29199e+06	5.1466e+06	9.92895e+06	9.06346e+06	9.86199e+06
Benzyl-(2''-O-glucosyl)glucoside	625037	633418	669389	1.85194e+06	1.84879e+06	1.99502e+06
1-O-Vanilloyl-D-Glucose	295858	298688	207937	760408	913805	804926
Mandelic acid-β-glucoside	311007	369850	355018	622003	516196	684283
Benzyl-β-gentiobioside	667454	736326	724797	2.06196e+06	2.14143e+06	2.07214e+06
Flavogallonic Acid Dilactone	19716.7	23652.3	24750.6	82788.7	99882.8	96785.9
5'-Glucosyloxyjasmanic acid	491321	478649	434739	509812	484338	447345
3,4'-Dihydroxy-3'-methoxybenzenepentanoic acid	11525.9	9252.67	4852.12	32176.2	18457.5	17825.9
D-Threo-guaiacylglycerol-7-O-β-D-glucoside	352027	615411	242763	272085	376287	343773
3-[(1-Carboxyvinyl)oxy]benzoic acid	1.74271e+06	1.92042e+06	2.20314e+06	793406	633028	718003
2-Phenylethanol	2.79284e+06	2.48042e+06	1.79858e+06	7.89145e+06	8.41716e+06	8.4648e+06
Coniferaldehyde	34251.8	41506.7	44426.1	195187	219207	209980
Syringin	140651	675033	669240	1.51851e+06	1.30186e+06	1.46119e+06
Ferulic acid	1.01205e+07	1.15454e+07	1.25943e+07	6.41603e+06	6.0752e+06	5.91531e+06
Gallic acid	1.79621e+06	1.88706e+06	1.76015e+06	3.74337e+06	3.8485e+06	3.89267e+06
Syringic acid	21133.8	18692.3	14974.6	57500.5	51053.8	9715.35
Vanillic acid	178799	163300	192384	207774	149331	164971
Coniferyl alcohol	310348	291070	297553	335543	297435	332312
Chlorogenic acid (3-O-Caffeoylquinic acid)*	685930	824093	828472	5.51786e+06	5.82123e+06	4.74711e+06
Chlorogenic acid methyl ester	51929.7	14474.6	27169.9	74301.1	77474.6	63083.8
3,4-Dihydroxybenzoic acid (Protocatechuic acid)	675261	601922	646032	2.70248e+06	2.62955e+06	2.15077e+06
Vanillin; 4-Hydroxy-3-Methoxybenzaldehyde	745026	683448	772602	4.73956e+06	4.14307e+06	4.61885e+06
3-(4-Hydroxyphenyl)-propionic acid	102201	107800	86230.2	412147	467209	435584
3,4-Dimethoxyphenyl acetic acid	2614.91	7315.78	5993.08	18432.5	18494.9	21775.3
4-Hydroxybenzaldehyde	209068	206503	202330	1.29779e+07	1.20564e+07	1.19107e+07
2,3-Dihydroxybenzoic Acid	870247	850881	859544	2.71374e+06	2.76329e+06	2.73003e+06
4-Hydroxybenzoic acid	7.43563e+06	7.28455e+06	8.17464e+06	6.60914e+06	5.90326e+06	6.72458e+06
Sinapyl alcohol	100060	92086.7	98671.4	105697	84223	102993
Coniferin	8.97381e+06	9.15937e+06	9.46007e+06	2.61716e+07	2.56884e+07	2.45641e+07
p-Coumaryl alcohol	166142	163129	175204	2.26174e+06	1.90393e+06	1.54915e+06
p-Coumaraldehyde	860.589	2286.4	5091.63	437936	364810	427673
Anthranilic Acid	2.18794e+06	2.18971e+06	2.22551e+06	1.32858e+06	1.1675e+06	1.18735e+06
Benzyl glucoside	57432.7	115799	84982.2	33373.9	12006.4	37504.1
Syringaldehyde; 4-Hydroxy-3,5-Dimethoxybenzaldehyde	12691.6	12978.7	26296.9	84179.2	75039.8	76751.5
Plantamajoside	15502.5	10514.8	15898.2	63956.6	64036.4	63426.4
1,3-O-Dicaffeoylquinic Acid (Cynarin)	17317	9881.96	15282.1	48528.4	61365.4	67155.4
Chicoric Acid	27155	39109.9	20976.4	21780.6	18202.9	45098.3
Ethylparaben	4164.97	3782.77	8340.11	41320.7	40365.2	36247.3
Phenyl acetate	480623	430013	414368	423945	371438	408248
Rosmarinic acid	39511.5	93648.5	45459.5	157225	128289	132510
Phenyl-β-D-glucopyranoside	153321	185452	200517	38839.3	67774.2	151666
Dihydroferulic Acid	48542.2	62879.9	34303.6	14146.9	9986.58	31173.9
Cinnamic acid	763435	714943	754686	1.81376e+06	1.78206e+06	1.72081e+06
1-Naphthol	25000.7	29889.6	31287.5	2605.89	2399.09	2462.75
Propyl 4-hydroxybenzoate	8188.92	8417.36	5472.74	19173.3	20591.4	20163.1
Cryptochlorogenic acid (4-O-Caffeoylquinic acid)*	508770	565278	504693	4.06678e+06	3.68179e+06	3.48236e+06
Brevifolin carboxylic acid	2.47125e+06	2.80218e+06	2.49158e+06	1.04606e+07	1.40695e+07	1.40317e+07
Ethyl caffeate	6395.41	9465.01	17774.9	62866.9	57849.6	50158.1
Caffeic acid	3.45581e+06	3.64223e+06	5.36598e+06	8.10553e+06	7.69647e+06	7.22861e+06
3-Methoxybenzoic acid	58934.8	58191.3	71298.4	182262	182407	198024
Sinapic acid	1.6454e+06	1.81601e+06	1.78877e+06	457584	530252	369755
3-hydroxyphenylacetic acid	11779.1	18357.1	20854.3	75881.7	60843.8	82846.3
4-Hydroxyphenyllactic Acid	11078.6	10881.2	5872.28	11580.4	23868.4	16172.4
Caffeic aldehyde	1.05148e+06	1.24636e+06	1.25251e+06	1.27169e+06	1.31875e+06	1.35828e+06
Isovanillin	229880	274775	272277	1.78436e+06	1.70289e+06	1.66569e+06
Ethyl ferulate	12950.9	12217	19291.2	89793	83474.6	88861.6
Salicyl Alcohol	14709	15242.4	31819	72763.3	46207.5	77085.3
4'-Hydroxypropiophenone	2.06825e+06	2.10271e+06	2.20208e+06	1.15534e+06	1.078e+06	1.21127e+06
Gallic Acid Ethyl Ester; Ethyl gallate	6205.94	3999.39	9	36490.4	37216.8	41748.1
Antiarol; 3,4,5-Trimethoxyphenol	23458.3	11496.8	23583.8	6909.76	11791.4	35149.8
3-O-Methylgallic acid	132699	135612	152686	126441	129897	120962
4-Hydroxyacetophenone	519601	546343	546652	541684	508794	620227
Protocatechuic Acid Methyl Ester	63675.9	62660.5	83427.1	195307	250614	228693
(E)-Ethyl p-methoxycinnamate	11295.7	21923.6	8306.67	756534	698339	710301
Vanillin acetate	100418	97148.8	82570.9	283300	321387	298704
Vanillyl alcohol	15231.3	16575.4	14519.1	28287.2	29030.1	26498.7
Arbutin	669406	528897	744814	847845	932231	993411
3-Hydroxy-4-methoxybenzoic acid; Isovanillic Acid	170738	150469	126344	176100	189841	154284
2-Amino-3-methoxybenzoic acid	245568	254308	235697	186901	166801	204954
Benzamide	4.38238e+06	4.0662e+06	3.87251e+06	1.39271e+07	1.44038e+07	1.4684e+07
Trans-5-O-(p-Coumaroyl)shikimate	931265	1.08969e+06	1.27082e+06	1.79056e+06	1.78057e+06	1.60225e+06
Anisic acid-O-feruloyl glucoside	34274.1	35686.5	45569.2	936909	730811	879359
4-Hydroxy-3-methoxymandelate	44941.3	56025.1	45218.2	47116.5	91833.6	94280.2
3,4-Dimethoxycinnamic acid	3632.7	2664.64	1769	23675.3	21329.2	23893.2
1-O-Gentisoyl-β-D-glucoside	936398	850785	1.51779e+06	4.59211e+06	3.01423e+06	4.5964e+06
1-O-p-Coumaroylquinic acid*	67011.1	97642.9	78912.5	242213	224508	282283
5-O-p-Coumaroylquinic acid*	1.33262e+06	1.39115e+06	2.04895e+06	5.75072e+06	5.9168e+06	5.59306e+06
Glucosyringic Acid	275549	242315	276921	172277	191715	155288
Salicylic acid-2-O-glucoside	3.59707e+07	3.5251e+07	3.61392e+07	3.15085e+07	3.02504e+07	3.26167e+07
Benzoic acid	443603	389776	342814	815662	853767	673902
Homogentisic acid	5.80538e+06	6.29176e+06	6.8164e+06	2.21887e+06	2.16554e+06	2.10741e+06
p-Coumaric acid	680588	933452	848825	1.08316e+06	1.07885e+06	892929
Neochlorogenic acid (5-O-Caffeoylquinic acid)*	685930	824093	828472	5.51786e+06	5.82123e+06	4.74711e+06
Mandelic acid	61513.6	83055.4	73952.3	287437	301080	266528
3,4-Dihydroxybenzeneacetic acid	5.9034e+06	5.47815e+06	6.64596e+06	2.23456e+06	2.06056e+06	1.87812e+06
4-Nitrophenol	2.83918e+07	2.23056e+07	1.99643e+07	2.36806e+07	2.9771e+07	3.02301e+07
2-(Formylamino)benzoic acid	785899	899188	773696	1.26441e+06	1.17847e+06	1.19619e+06
Sinapinaldehyde	46218.2	39053	38487.5	142840	140003	181276
4-MethoxycinnaMaldehyde	72038	132485	241858	142826	258045	150686
Regaloside	77661.3	79303.7	82872.9	80633.5	82442.6	78479.2
Protocatechuic acid-4-O-glucoside	936398	850785	1.51779e+06	4.59211e+06	3.01423e+06	4.5964e+06
1-O-Caffeoyl-β-D-glucose*	9.77116e+06	9.53436e+06	9.77575e+06	2.73654e+07	2.66053e+07	2.42779e+07
3-Galloylshikimic acid	3671.03	4229.16	3965.48	80387.8	77743.2	86522
1,6-Di-O-galloyl-β-D-glucose	30017.8	39396.1	53339.7	929495	747329	740324
1,2,3,6-Tetra-O-galloyl-β-D-glucose	20467.7	19109.8	42023.5	5.36713e+06	5.40948e+06	5.06463e+06
1-O-Galloyl-4,6-hexahydroxydiphenoyl-D-glucose	68663.6	83610.3	82163.9	840340	671652	804385
4,6-(S)-Hexahydroxydiphenoyl-D-glucose	406790	840995	736775	1.72691e+06	1.03823e+06	2.39104e+06
1-(4-Methoxyphenyl)-1-propanol	808961	950466	1.03614e+06	1.78992e+06	1.48841e+06	1.75624e+06
3-Hydroxy-4-isopropylbenzylalcohol-3-O-glucoside	360789	405674	390407	310201	308300	314458
Trihydroxycinnamoylquinic acid	4.51893e+06	5.1796e+06	4.83964e+06	1.65539e+06	1.73739e+06	1.65096e+06
Sanguisorbic acid dilactone	204601	204441	96970.3	118891	72899.8	58303.1
Orobanchoside	3756.36	5729.89	10870.5	123277	144466	139456
2-O-Caffeoylglucaric Acid	1.00016e+06	876011	1.02555e+06	2.90387e+06	3.11444e+06	3.07933e+06
Dihydroferulic acid glucoside	2.09128e+06	2.10545e+06	2.19489e+06	3.18214e+06	3.46184e+06	3.44279e+06
4-O-(4'-O-alpha-D-Glucopyranosyl)caffeoylquinic acid	4579.02	6104.08	6071.32	41088.8	53701.1	44322.5
Hydroxyferulic acid glucoside	102813	58598.9	72567.6	610308	609552	555626
Tyrosol; 4-Hydroxyphenylethanol	212419	209384	202564	118279	142774	112165
decaffeoylverbascoside	290316	257897	295906	274888	284451	421310
3,5-Dimethoxy-4-hydroxybenzaldehyde	2.00253e+06	1.60357e+06	1.99168e+06	1.24659e+06	1.3963e+06	1.28448e+06
mudanoside B	52781.9	36911	44437.9	101714	109059	88188.4
mudanoside A	144123	116888	120014	89320.5	80674	93464.6
4-hydroxy-3-methoxyphenyl 1-O-β-D-(6'-O-galloyol)-glucopyranoside	3809.24	6133.48	812.288	27510.2	27786.2	30021.8
2,6-dimethoxy-hydroquinone-4-O-β-D-glucopyranoside	1.50618e+06	1.33887e+06	1.5152e+06	4.41069e+06	4.58349e+06	4.52218e+06
2,4,6-Trihydroxybenzoic acid	311398	331601	355837	376109	358398	402011
4-O-Caffeoylquinic acid methyl ester	219452	184900	182184	157792	105605	100925
p-Hydroxyphenyl 6-O-(E)-caffeoyl-β-D-allopyranoside	22009.6	26282.6	13302.6	79897.1	100725	53896.6
p-Hydroxypheny-β-D-allopyranoside	907963	952966	916848	985213	1.27452e+06	1.22726e+06
Isotachioside	1.94271e+06	1.72333e+06	1.91337e+06	2.27535e+06	2.09048e+06	1.99538e+06
Tachioside	2.33355e+06	2.2082e+06	2.39691e+06	2.91153e+06	2.74048e+06	2.58246e+06
6'-O-Galloylarbutin	12062.3	18130.1	14767.3	55516.4	44453.5	58225.2
1,2,4,6-tetra-O-galloyl-β-D-glucose	29235.5	22557.4	52275.6	4.64822e+06	5.04736e+06	4.47766e+06
1,2,6-Tri-O-galloyl-β-D-glucose*	22246	30355.7	27110	824163	893489	813508
Methyl 4-hydroxybenzoate	117671	100804	139223	981549	746601	901182
4-O-Glucosyl-4-hydroxybenzoic acid	9.20053e+06	9.39696e+06	9.36532e+06	8.93027e+06	9.79967e+06	9.76406e+06
5,7-Dihydroxy-1(3H)-isobenzofuranone	263642	670556	755089	423283	349805	754868
6-O-Caffeoyl-D-glucose*	6.16281e+06	6.9928e+06	6.72015e+06	1.12537e+07	9.79284e+06	9.78417e+06
Vanillic acid-4-O-glucoside	761294	646190	734651	2.68782e+06	2.03536e+06	2.90162e+06
4-O-(6'-O-Glucosylcaffeoylglucosyl)-4-hydroxybenzyl alcohol	97520.3	139545	88413.2	168586	205682	193413
4-O-Glucosyl-sinapate	2.20072e+06	2.54564e+06	2.59465e+06	717899	545025	659772
4-O-(6'-O-Glucosylcaffeoyl)-4-hydroxybenzoic acid	55546.3	57789.4	26893.7	499593	441229	448084
4-O-(6'-O-Glucosylcaffeoyl)-3,4-dihydroxybenzoic acid	19501.1	15813.6	14740.7	246613	280165	213391
5-O-Galloylshikimic acid	9694.96	20001.5	9259.27	377007	400231	415949
Monogalloyl-diglucose	15610.6	16226.3	11798.6	79926.6	84102	64814.7
Syringaldehyde-4-O-glucoside	152989	153278	172629	229548	271580	168856
7,8-Dihydro-Buddlenol B(threo)	71260.4	59515.1	71985.1	69505.5	76288.9	84489.6
1-O-Galloyl-β-D-glucose	52141.2	94539.9	138813	342312	354480	374769
1-O-p-Coumaroyl-β-D-glucose	1.07298e+07	5.57198e+06	1.06586e+07	1.58315e+07	8.20645e+06	1.52272e+07
1-O-Salicyloyl-β-D-glucose	2.47149e+07	2.41235e+07	2.63771e+07	1.29564e+07	1.34106e+07	1.23724e+07
2,5-Dihydroxybenzaldehyde	7284.81	40225.5	7508.12	50449.3	61561.8	67293.4
2,6-Dimethoxybenzoic acid	14602.1	8830.19	10107.7	38026.3	31340.4	34199.7
Salidroside	1.90613e+06	1.93291e+06	1.94437e+06	1.65948e+06	1.70049e+06	1.42432e+06
Aucubin	1.91287e+06	2.06368e+06	2.11474e+06	1.44155e+06	1.17974e+06	1.18504e+06
Blumenol C malonyl Glucoside	198457	253299	194932	109893	96618.9	123430
Eremofukinone	50784.2	48033.7	43842.6	125638	107231	107794
Confertifoline	1.1824e+06	950119	954031	763801	1.17007e+06	738144
5-Hydroxy-10-O-(p-methoxycinnamoyl)adoxosidic acid	669915	681755	830628	120037	94884.7	81286.1
Majoroside	162479	173696	181628	504910	489381	402642
6-DeoxyCatalpol	393121	405591	426492	391213	400559	411102
Rehmaionoside A	87892.9	98060.4	89476.1	295704	285222	297380
6-O-p-Methoxycinnamoylcatalpol	55262.2	48343.1	50903.9	15741.2	21391.2	23355.4
Perillyl alcohol	277895	259577	273688	323133	256233	323978
Sweroside	1.48662e+06	3.24721e+06	1.69696e+06	1.32272e+06	885575	1.93319e+06
Deacetylasperulosidic acid	462628	466569	487624	707823	688012	687060
Asperulosidic acid	457136	498411	596558	1.61575e+06	1.65248e+06	1.59808e+06
Swertiamarin	513374	504326	516405	319832	337065	401016
8-Epiloganic acid	119654	132143	138961	44227.5	34470.8	33432.2
8-O-Acetylharpagide	53704.2	34954.5	42611.3	27228.7	7676.64	21322
Ent-16α,17-Dihydroxykauran-2-one	8591.81	10376.1	9683.67	22388.1	24730	28759.6
Roxburic Acid	85911.6	92748.1	134349	523824	465572	442794
1α,2β,3β,19α-Tetrahydroxyurs-12-en-28-oic acid	68340.7	73737.6	104565	400688	301369	344452
Norarjunolic acid	111769	29766.3	138664	1.30269e+06	828789	887765
Betulinic acid	4.81074e+06	6.08726e+06	6.01111e+06	1.77461e+07	1.77564e+07	1.66275e+07
α-Amyrenone	91990.3	23646.8	18774.2	166869	192326	378524
2α,3α,19α-Trihydroxyursolic acid	1.16782e+06	1.22626e+06	1.36944e+06	1.02107e+06	1.01252e+06	1.13626e+06
2α,3α-Dihydroxyursolic acid	2.88963e+06	2.86546e+06	3.12436e+06	5.8418e+06	6.14226e+06	5.64987e+06
Madasiatic acid	2.25116e+06	2.3419e+06	1.89668e+06	4.63638e+06	4.68996e+06	4.42043e+06
Camaldulenic acid	406796	322927	379886	1.15943e+07	1.12885e+07	1.05639e+07
Madecassic acid	85603.5	109873	113426	95111.4	86034.8	79339.1
Isothankunic acid	37936.5	56503.3	37963.1	194844	72895.6	58496.4
Myrianthic acid	1.0716e+06	1.19424e+06	1.15952e+06	956522	1.01088e+06	942389
19α-Hydroxyursolic acid	31534.2	36723.7	27308.3	229656	161865	157661
Melianodiol	5998.15	5361.99	7043.17	4924.48	5377.56	5848.65
Tormentic Acid	201178	238376	287148	317780	399787	360655
19α-Hydroxyasiatic acid	115531	120948	110765	104301	78487.2	68657.5
3-Epialphitolic acid	26841.8	23650.4	29723.9	52151.8	60986	54575.1
Coleonolic acid	2.68667e+06	2.49416e+06	2.67031e+06	5.00782e+06	4.71178e+06	4.70435e+06
Rosamultic acid	1.12776e+06	1.15651e+06	1.17849e+06	3.9018e+06	4.19298e+06	3.76011e+06
Corosolic Acid Methyl Ester	11206.3	12867.1	9342.38	90485.5	91870.8	91528.4
1β,2α,3β,19α-terahydroxyurs-12-en-28-oic acid	43642.7	47654.6	81526.1	310602	220217	243405
Isomangiferolic acid	4.85556e+06	6.11812e+06	5.88361e+06	1.23049e+07	1.36359e+07	1.2907e+07
Mangiferonic acid	29746.6	53036.3	39565.6	62754.7	60747.7	62057.6
Urs-12(13)-en-3-one-28-oic acid	29746.6	53036.3	39565.6	62754.7	60747.7	62057.6
1β,2α,3α,19α,23-Pentahydroxyurs-12-en-28-oic acid	29943	28497	23618	123384	126016	125158
1β,2α,3α,19α-Tetrahydroxyurs-12-en-28-oic acid	73397.9	64875.4	78902.5	543089	497535	516389
2α,3β,19α,23-Tetrahydroxyurs-12-en-28-oic acid	22692.1	17171.9	34634.6	114846	112805	110843
2α,3β,19α,23-Tetrahydroxyolean-12-en-28-oic acid	19874.4	22423	22011.7	248355	267623	255290
1β-Hydroxy-2-oxopomolic acid	26344	25181.3	32494.1	195054	184782	176136
2α,3α,19α-Trihydroxyurs-12-en-23-formyl-28-oic Acid	4045.99	4437.21	11411.6	52307.2	54561.6	46360.2
Pinfaensic acid	4124.67	7614.21	18314.5	98073	94586.5	91174.3
1-Oxo-Siaresinolic acid	10138	11158.4	9826.86	34672.1	47473.5	42645
Swinhoeic acid	10731.1	12314.9	10347.5	44382.3	45076	42758.9
2α,19α-Dihydroxy-3-oxours-12-en-28-oic acid	2.72024e+07	2.69619e+07	2.83411e+07	9.52075e+07	9.55273e+07	9.30091e+07
Rubusic acid (3β,7α-Dihydroxyolean-12-en-28-oic acid)	9	9	9	28895.7	31426.6	16755.3
Fupenzic acid	10149.9	21719.5	12078.8	58876.6	50007.1	50779.8
2α,3α-Dihydroxyurs-12,18-dien-28-oic acid	14875.8	11890	13710.2	413925	384920	376749
Rubuminatus B	44397.6	52240.4	59516.3	81350.2	87701.2	79577
3β-Hydroxy-urs-11-en-28,13β-lactone	18792.3	19280	17555.5	652424	671318	699210
3β-Hydroxytaraxastan-28,20β-olide	18881.3	15873	17630.2	346422	373620	394515
3-Hydroxy-12-ursene-27,28-dioic acid	136177	68706.2	74391.5	250719	279520	199367
Isoceanothic acid	287317	291739	345626	1.40585e+06	1.41328e+06	1.28974e+06
2α-Hydroxyursolic acid	2.56114e+07	2.51552e+07	2.79366e+07	5.58103e+07	5.45931e+07	5.24356e+07
Ursonic acid	29746.6	53036.3	39565.6	62754.7	60747.7	62057.6
Elaeocarpucin F	497332	575141	806405	1.03463e+06	958944	886441
Sericic acid	179173	314951	169365	168862	121401	94866.5
3,11-dioxo-β-oleorene	255087	282983	279907	957722	703590	693201
3-hydroxylup-12(13),20(29)-diene	1196.17	6060.3	1649.46	104573	105488	92525.1
3-oxo-taraxeran-14-en	29196.8	15904.2	9143.78	152270	150931	150861
Maslinic acid	2.27454e+07	2.49107e+07	2.41448e+07	8.55773e+07	7.64918e+07	3.95863e+07
Ursolic acid	5.18393e+06	6.03169e+06	6.03252e+06	1.88997e+07	1.79328e+07	1.7716e+07
3-Epiursolic acid	159855	240092	201939	1.79874e+06	2.28816e+06	2.24892e+06
3-O-Glucosyl platycodigenin methylester	3938.83	3829.85	3847.53	187296	209017	196493
Euscaphic acid	2.88733e+06	2.79828e+06	2.88771e+06	5.8317e+06	5.92873e+06	5.62778e+06
24,30-Dihydroxy-12(13)-ene-lupeol	5.35088e+06	5.99192e+06	6.03763e+06	1.7232e+07	1.8099e+07	1.64271e+07
2,3-Dihydroxy-5(6),12(13)-diene-ursolic acid	13724.3	12621.4	12784.2	396038	379536	408290
3,24-Dihydroxy-17,21-semiacetal-12(13)oleanolic fruit	2.42365e+07	2.39347e+07	2.5724e+07	8.18785e+07	7.97405e+07	4.35461e+07
2-Hydroxyoleanolic acid	2.27454e+07	2.49107e+07	2.41448e+07	8.55773e+07	7.64918e+07	3.95863e+07
Asiatic acid	1.88018e+06	1.82927e+06	1.96215e+06	3.44182e+06	3.55598e+06	3.26766e+06
3,11-Dioxo-19α-hydroxyurs-12-en-28-oic acid	14465.7	13931.6	8939.67	32888	16085.9	23434.5
Arjunic Acid	356498	312328	456726	778273	671552	615136
3-O-Trans-feruloyl euscaphic acid	3030.95	2246.17	757.205	54782.8	41697.7	34681.5
p-Coumaroyleuscaphic acid	4083.2	8002.27	4970.33	29570.6	28650	19283
Caffeoylhawthorn acid	125534	122991	79830.9	647523	568595	476873
3-O-cis-Coumaroyltormentic acid	60248.1	46457.4	44301	246675	215814	209555
2α,3α,19α,23-tetrahydroxy-12-ursen-28-oic acid	5.84117e+06	6.60098e+06	6.49932e+06	2.18905e+07	2.21982e+07	2.21801e+07
2α,3α,23-trihydroxyolean-12-en-28-oic acid	5.46172e+06	1.02435e+07	8.63539e+06	1.58482e+07	1.813e+07	1.35613e+07
2,3-Dihydroxy-12-ursen-28-oic acid	7.3178e+06	5.72208e+06	6.77662e+06	1.75408e+07	1.90727e+07	1.77015e+07
3β-O-cis-p-Coumaroyl-2α-hydroxy-12-ursen-28-oic acid	5491.3	5815.45	1763.64	41172.6	51287.3	51213
Jacoumaric Acid	5315.05	4326.43	2155.12	44719.9	51641	49265.9
2,3-Diacetoxy-18-hydroxyoleana-5,12-dien-28-oic acid	10582.5	6842.35	8325.03	41363.1	44902.5	37179.4
2,3,23-Trihydroxyurs-12-en-28-oic acid	5.46172e+06	1.02435e+07	8.63539e+06	1.58482e+07	1.813e+07	1.35613e+07
2,3,23-Trihydroxyolean-12-en-28-oic acid methyl ester	4.52793e+07	4.61657e+07	4.88045e+07	7.83678e+07	7.99725e+07	7.73468e+07
13,28-Epoxyolean-11-en-3-one	255087	282983	279907	957722	703590	693201
Viburnenone B1 methyl ester	20772.9	19670.5	18042.4	231482	180348	190048
3-Oxooleana-11,13(18)-dien-28-oic acid	264632	275069	266082	471226	510562	370821
6β-Hydroxy-3-oxooleana-11,13(18)-dien-28-oic acid	1.61123e+06	1.78463e+06	1.62893e+06	1.29149e+06	1.35467e+06	1.14126e+06
lupane-20(29)-en-3-on-28-oic acid	182520	81383.4	94628.4	2.22043e+06	2.00619e+06	2.30989e+06
Mudanpinoic acid A	86898.2	84983.7	95937.6	190143	206389	168002
serjanic acid	291481	423227	625247	2.1995e+06	1.81366e+06	1.59496e+06
Mesembryanthemoidigenic acid	26841.8	23650.4	29723.9	52151.8	60986	54575.1
4-Epihederagonic acid	53853.5	39894.3	64329.7	95108.3	89777.3	106044
22-Hydroxy-oleanonic acid	128270	108566	118615	396921	469468	432330
Kaneric acid	39268.5	25448.2	26718.5	61185	68645.7	67105.4
Tormentic acid	3.09924e+06	2.98863e+06	3.26525e+06	5.83848e+06	6.06045e+06	5.85288e+06
Corosolic acid	2.42365e+07	2.39347e+07	2.5724e+07	8.18785e+07	7.97405e+07	4.35461e+07
Kajiichigoside F1(Euscaphic acid 28-O-β-D-glucopyranoside)	14729.8	21738.6	17495.9	144633	140007	153727
Betulinic acid glucoside	3753.02	4550.16	3596.9	35020.5	32766.5	34766.8
2α,3β,19α,23-Tetrahydroxyurs-12-en-28-oic acid-28-O-glucoside	2.95535e+06	2.53213e+06	2.59437e+06	1.06666e+06	1.40196e+06	1.46284e+06
2α,3β,19α-Trihydroxyurs-12-en-23,28-dioic acid-28-O-glucoside	435132	424332	490095	1.96183e+06	1.80813e+06	2.11452e+06
2α,3β,19α,23,24-Pentahydroxyolean-12-en-28-oic acid-28-O-glucoside	257400	286070	276896	165029	171112	145340
Rubuside J	16916.4	86235.6	34993.7	723515	798467	811035
Nigaichigoside F1	297853	267184	320138	1.83121e+06	1.77639e+06	1.54269e+06
Pedunculoside	666302	596942	590356	724200	531782	764850
3β-[(Arabinosyl)oxy]-23-hydroxyurs-12,19(29)-dien-28-oic acid 28-glucosyl ester	3468.34	7452.08	8095.17	43616.9	50308.1	49000.2
Suavissimoside R1	53309.4	12993.9	10861.2	74193	139443	85615.4
Rosamultin	797784	725044	702138	936282	908253	960218
LysoPG 16:0	102715	68156.6	90482.3	771804	462499	469081
2-Linoleoylglycerol-1,3-di-O-glucoside*	9	9	9	11523.4	5440.77	7973.36
1-Linoleoylglycerol-2,3-di-O-glucoside*	9	9	9	9555.76	7515.94	8696.56
2-α-Linolenoyl-glycerol-1-O-glucoside*	9	9	9	10879.4	15132.4	10775
1-α-Linolenoyl-glycerol-3-O-glucoside*	2460.18	1406.62	1742.93	9116.8	14232.6	12353.8
2-α-Linolenoyl-glycerol*	325967	324451	286712	1.8763e+06	1.88099e+06	2.23898e+06
1-α-Linolenoyl-glycerol*	270905	323980	283714	1.76882e+06	2.09799e+06	2.06389e+06
2-Linoleoylglycerol*	119553	148480	159259	490796	548508	489450
1-Linoleoylglycerol*	128231	165687	173177	546406	525077	526754
1-Oleoyl-Sn-Glycerol	143099	154282	183994	85456.7	86090.4	87414.6
Monopalmitin	1.52381e+06	1.41629e+06	1.07044e+06	840615	812983	701898
D-Sphingosine	299575	336491	288978	155780	166631	148087
3-Dehydrosphinganine	565975	566246	527511	266562	69304.3	76605.6
Dihydrosphingosine-1-Phosphate	13255.4	16658.4	12160.6	7588.32	8418.99	8185.53
4-Hydroxysphinganine	4.88552e+07	5.26009e+07	4.39665e+07	1.78704e+07	1.82959e+07	1.7315e+07
Hexadecylsphingosine	8.15957e+06	7.25927e+06	6.64792e+06	5.98682e+06	6.55425e+06	6.04539e+06
LysoPC 18:4	93952.8	114279	125939	44460.4	39740.4	47647.1
LysoPC 17:2	27771.9	29475.8	30861.8	72639	73325.1	82429.9
LysoPC 20:5	2953.79	1451.07	1370.37	2758.39	6872.96	3999.28
LysoPC 16:1(2n isomer)*	1.44184e+07	1.59885e+07	1.58646e+07	2.27531e+07	2.2997e+07	2.37078e+07
LysoPC 15:0(2n isomer)*	1.60038e+06	1.95453e+06	1.45392e+06	1.55996e+06	1.72615e+06	1.5741e+06
LysoPC 17:1	665725	758377	724336	1.33321e+06	1.52768e+06	1.44964e+06
LysoPC 20:3	305330	345130	333375	944148	827244	946084
LysoPC 22:5	5697.24	14360.8	5862.52	12387.5	15671.4	30305.9
LysoPC 18:1(2n isomer)*	1.4384e+06	1.5424e+06	1.45925e+06	8.06384e+06	7.53132e+06	7.90225e+06
LysoPC 22:4	8003.23	11919	8680.61	28439.8	25168.2	28190.2
LysoPC 17:0(2n isomer)*	29173.6	35174.1	27062	74252.1	76611.4	71043.6
LysoPC 19:1	207656	261062	231494	392745	394473	376888
LysoPC 20:1	2.31318e+06	2.93505e+06	2.47943e+06	4.28585e+06	4.47042e+06	4.27355e+06
LysoPC 18:0*	4.31414e+07	4.91797e+07	3.96824e+07	3.51363e+07	3.55121e+07	3.42215e+07
LysoPC 18:3*	6.15162e+06	7.05721e+06	6.79235e+06	14840337	1.40788e+07	1.44799e+07
LysoPC 16:0*	3.46523e+07	3.90591e+07	3.19135e+07	2.79947e+07	3.07855e+07	2.73644e+07
LysoPC 16:2(2n isomer)	440169	529245	454069	204228	178616	208767
LysoPC 18:3(2n isomer)*	3.73142e+06	3.92303e+06	4.65919e+06	1.40281e+07	1.44411e+07	1.6053e+07
LysoPC 15:1	578164	716225	723253	1.12809e+06	1.16094e+06	1.36092e+06
LysoPC 15:0*	1.47949e+06	1.88538e+06	1.3238e+06	1.39689e+06	1.60897e+06	1.48768e+06
LysoPC 17:0*	3.43931e+06	4.11048e+06	3.26023e+06	2.50612e+06	2.40735e+06	2.59746e+06
LysoPC 14:0	1.02792e+07	1.24849e+07	1.07447e+07	1.86541e+07	2.19728e+07	2.24265e+07
LysoPC 16:0(2n isomer)*	3.3939e+07	3.84939e+07	3.32646e+07	2.80017e+07	2.949e+07	2.76203e+07
LysoPC 18:0(2n isomer)*	4.48109e+07	5.38382e+07	4.32996e+07	3.7162e+07	3.87354e+07	3.62846e+07
LysoPC 18:2(2n isomer)*	6.49007e+06	7.09242e+06	7.21117e+06	1.34066e+07	1.60178e+07	1.41476e+07
LysoPC 16:1*	1.44799e+07	1.61226e+07	1.52146e+07	2.28371e+07	2.04618e+07	2.16931e+07
LysoPC 18:2*	1.15904e+07	1.26512e+07	1.19449e+07	1.09656e+07	1.1518e+07	1.106e+07
LysoPC 18:1*	2.66965e+06	3.13341e+06	2.74119e+06	8.42661e+06	8.7171e+06	8.60796e+06
LysoPE 14:0(2n isomer)	475730	536729	438695	1.89748e+06	2.68482e+06	1.9773e+06
LysoPE 15:1	9053.31	11712.9	11178.2	49442	63319.5	51499.5
LysoPE 18:3(2n isomer)*	6.32783e+06	7.17764e+06	7.45072e+06	3.35364e+07	3.56285e+07	3.33411e+07
LysoPE 20:5	2875.11	856.651	1135.41	6936.43	10006.1	9283.12
LysoPE 16:1(2n isomer)*	317567	300283	307265	2.4964e+06	2.63077e+06	2.55308e+06
LysoPE 18:3*	1.26235e+06	1.5232e+06	1.43707e+06	1.40157e+07	1.45081e+07	1.46269e+07
LysoPE 15:0(2n isomer)*	67412.7	81162.8	67285	264707	243876	234059
LysoPE 16:1*	355880	391834	397074	2.63367e+06	2.66916e+06	2.95546e+06
LysoPE 15:0*	75259.4	73172.9	71737.1	214300	252896	216540
LysoPE 20:4(2n isomer)*	4136.24	2319.22	4142.49	6628.95	7723.87	5814.98
LysoPE 17:1(2n isomer)*	30732.5	88093.4	32203.4	121599	131206	107121
LysoPE 20:4*	1299.04	1826.88	5213.88	4242.1	6836.61	7970.6
LysoPE 17:1*	22168.8	20209.4	23516.7	198555	188071	180891
LysoPE 17:0	13256.4	13721.1	7946.59	40725.2	86728.6	19642.9
LysoPE 20:2(2n isomer)*	9822.22	12983.4	14957.3	55432.5	57194.2	60543.7
LysoPE 20:2*	10121.3	12091.9	12111.5	59632.1	66273.5	59858.5
LysoPE 14:0	384544	499539	440495	1.83978e+06	2.40256e+06	2.34027e+06
LysoPE 18:2(2n isomer)*	1.13971e+07	1.30237e+07	1.31088e+07	2.16056e+07	2.23702e+07	2.06736e+07
LysoPE 16:0	9.34542e+06	1.04e+07	8.67102e+06	2.73626e+07	2.91142e+07	3.01911e+07
LysoPE 18:0(2n isomer)	37434	27167.2	36247.8	286071	288409	253974
LysoPE 18:2*	1.17e+07	1.24588e+07	1.36302e+07	2.14875e+07	2.29994e+07	2.06893e+07
9-Oxo-12Z-Octadecenoic acid	164772	122190	90268	597015	538454	570107
15(R)-Hydroxylinoleic Acid	164772	122190	90268	597015	538454	570107
Coixenolide	92379.4	41556	32040.7	12184.9	13169	12957.6
7S,8S-DiHODE; (9Z,12Z)-(7S,8S)-Dihydroxyoctadeca-9,12-dienoic acid	42969.8	50859.8	46492.7	367905	342541	362013
13(S)-HODE;13(S)-Hydroxyoctadeca-9Z,11E-dienoic acid	133560	115738	114611	483146	514091	522678
13-KODE; (9Z,11E)-13-Oxooctadeca-9,11-dienoic acid	11160.1	7081.89	9263.66	82837.7	79653.3	80511.8
12,13-DHOME; (9Z)-12,13-Dihydroxyoctadec-9-enoic acid	72238.2	50377.4	55600.7	133538	152785	142617
9(10)-EpOME;(9R,10S)-(12Z)-9,10-Epoxyoctadecenoic acid	15960.2	22417.8	13918.6	74610.5	70124.4	69623.2
Crepenynic acid	321944	372672	361101	1.18777e+06	1.22495e+06	1.22807e+06
Hydroxy ricinoleic acid	76442.4	70684.3	67890.6	230885	237759	226233
Ricinoleic acid	120521	143568	148914	280216	262315	247798
Octanoic acid	4213.15	6866.55	3149.59	9330.64	13453	12300
Petroselinic acid	1.80352e+07	2.46784e+07	1.70113e+07	5.69707e+07	6.59687e+07	7.01562e+07
Pentadecanoic Acid	793745	623578	355808	581757	658033	627174
Palmitoleic Acid	32825.7	19972.4	18875.4	29962.6	35896.4	39774.8
γ-Linolenic Acid*	1.97634e+07	2.18895e+07	2.19884e+07	5.9765e+07	5.96817e+07	6.06348e+07
α-Linolenic Acid*	1.99411e+07	2.01636e+07	2.19454e+07	6.11092e+07	6.09506e+07	6.1181e+07
Arachidonic Acid	3767.08	124074	17773.8	17808.1	9929.08	15296.8
Cis-4,7,10,13,16,19-Docosahexaenoic Acid	39789.5	21574.9	17481.2	15647.2	12345.9	11125.6
Elaidic Acid	2.1172e+07	2.79177e+07	2.18283e+07	6.27494e+07	7.75663e+07	7.75749e+07
Dodecanedioic aicd	5943.56	3742.41	3647.95	5305.57	5316.21	5693.09
Cis-10-Pentadecenoic Acid(C15: 1)	1.54004e+06	3.70653e+06	1.35079e+06	3.0273e+06	3.38172e+06	3.00502e+06
Undecylic Acid	1.54368e+06	1.57853e+06	1.5491e+06	1.79514e+06	1.77163e+06	1.74524e+06
Palmitic acid	62637.9	61662.8	45470.6	55191.2	59026.1	57748.7
Stearic Acid	6.79094e+07	1.1135e+08	9.54967e+07	6.57198e+07	7.16026e+07	6.41424e+07
Undecanedioic acid	54181.1	37889.8	27368.5	53519.7	51588.5	44437.9
13-methylmyristic acid	981525	731888	441081	717140	778647	781968
11-Octadecanoic acid(Vaccenic acid)	1.82771e+07	2.3384e+07	1.92409e+07	5.59693e+07	7.02036e+07	7.09485e+07
Tridecanedioic acid	475182	270451	251910	237388	220054	242204
12-Hydroxyoctadecanoic acid	18936.2	16799	9684.07	22101	24241.3	31992
9-Hydroperoxy-9Z,11E-Octadecadienoic Acid	25642.1	27210.8	29856.7	193950	187403	194529
13-Hydroperoxy-9Z,11E-octadecadienoic acid	42969.8	50859.8	46492.7	367905	342541	362013
1-Monomyristin	2.7016e+06	2.59781e+06	2.01449e+06	1.39248e+06	1.31766e+06	1.13484e+06
10-Hydroxydecanoic acid	6462.54	10201	7315.95	182315	177191	179641
Hexadecanedioic acid	121350	125030	131458	241183	220981	226480
1,14-Tetradecanedioic Acid	55294.9	44723.3	44068.2	57784.8	63433.3	56151.8
Dodecanoic acid (Lauric acid)	131488	83633.4	60949.1	163107	168046	165748
9-Hydroxy-10,12,15-octadecatrienoic acid	7346.95	9561.1	7760.87	82176	75502.1	81220.6
12,13-Epoxy-9-Octadecenoic Acid	16877.7	14223.1	10464.1	64543.8	61462.4	78988
Eicosenoic acid	1.46924e+07	7.56862e+06	5.93076e+06	1.32519e+07	1.61483e+07	1.44824e+07
10,16-Dihydroxypalmitic acid	90530.5	87203.9	81289.1	70860.7	68029.3	69751.4
9-Hydroxy-12-oxo-15(Z)-octadecenoic acid	24146.4	22607.6	23954.3	220000	216265	226527
9,12,13-Trihydroxy-10,15-octadecadienoic acid	43465.5	45520	46694.4	628783	620689	537063
9,10,13-Trihydroxy-11-Octadecenoic Acid	381473	415429	372828	2.81648e+06	2.78905e+06	2.94701e+06
9S-Hydroxy-10E,12Z-octadecadienoic acid	216026	214396	208884	737178	717837	764348
Hydroxypentadecenoic acid glucoside	21473.3	36485.7	24090.9	471035	544892	469928
alpha-Hydroxylinoleic acid	197109	203004	214328	729238	724048	703670
Hydroperoxylinoleic acid	24146.4	22607.6	23954.3	220000	216265	226527
9,10-Epoxyoctadecanoic Acid	1.38404e+06	948379	828760	944878	887674	799241
13S-Hydroxy-9Z,11E,15Z-octadecatrienoic acid	11083.4	11671	11745.5	81105.4	81134.3	82866.1
9-Hydroxy-12-oxo-10(E),15(Z)-octadecadienoic acid	15539	11555.1	11946.5	81065.1	83248.5	82266.2
12-Oxo-phytodienoic acid	9	9	9	34772	34173.1	31932.4
2R-hydroxy-9Z,12Z,15Z-octadecatrienoic acid	60854.6	63113	67694.7	594227	547302	591193
3-Hydroxy-palmitic acid methyl ester	79987.5	47376.4	32393.1	44951.7	44350	36517.9
2R-Hydroxyoctadecanoic Acid	93680.2	78080.8	53322	114477	131356	120354
13(s)-hydroperoxy-(9z,11e,15z)-octadecatrienoic acid	166009	273606	261049	629492	493142	552460
L-Cyclopentylglycine	737180	800231	745817	1.70505e+06	1.72026e+06	1.90073e+06
L-Homomethionine	8.78369e+07	9.00338e+07	8.27238e+07	4.03562e+06	3.5399e+06	3.5934e+06
L-Valyl-L-Leucine	1.06091e+06	1.01959e+06	1.0057e+06	2.46803e+06	2.60422e+06	2.69517e+06
L-Prolyl-L-Phenylalanine	118485	131797	116037	158979	153657	161038
L-Valyl-L-Phenylalanine	688290	639246	693856	994810	900642	1.08835e+06
L-Leucyl-L-Leucine	1.1238e+06	908368	720476	1.25825e+06	1.2543e+06	1.12274e+06
Cyclo(Pro-Leu)	8633.12	5269.18	11681.9	4509.47	11565.2	3607.48
Cyclo(Pro-Phe)	13619.7	2938.96	7468.51	11972.2	7525.73	3837.81
N-Methyl-Trans-4-Hydroxy-L-Proline	601755	701848	766508	1.45982e+06	1.38201e+06	1.34513e+06
L-Seryl-L-Isoleucine	174162	212353	190469	1.64501e+06	1.48676e+06	1.58908e+06
L-Isoleucyl-L-Aspartate	978342	934508	961025	905946	870976	811799
Cycloleucine	6.73756e+07	6.4968e+07	6.31786e+07	5.84481e+07	5.48642e+07	5.48362e+07
N-Methylglycine	46139.8	44403.2	52927.5	11320.3	6210.39	5839.11
L-Asparagine	7.29259e+07	7.84378e+07	7.65633e+07	1.91711e+06	1.61935e+06	1.68436e+06
DL-O-tyrosine	53305.9	47865.5	50377.2	62617.4	67967.6	63092.6
L-Isoserine*	1.50926e+07	1.54905e+07	1.44995e+07	5.38971e+06	4.50293e+06	4.64006e+06
N-(3-Indolylacetyl)-L-alanine	187928	71265.9	135105	320797	334784	283704
L-Homocitrulline	1.56046e+06	1.64043e+06	1.54575e+06	1.72447e+06	1.64907e+06	1.71906e+06
L-Aspartic Acid	1.25897e+06	1.27453e+06	1.37838e+06	1.83758e+06	258568	248617
L-Cystine	110647	160435	96139.6	418165	308379	297213
L-Leucine*	2.63947e+06	2.79675e+06	2.59511e+06	2.02776e+06	1.90185e+06	2.03069e+06
L-Tyrosine	2.74948e+06	2.95476e+06	2.92403e+06	1.58977e+06	1.34706e+06	1.46142e+06
L-Histidine	1.16405e+07	8.14105e+06	1.33225e+07	1.93508e+06	2.08389e+06	2.19237e+06
L-Valine	2.79817e+07	2.77893e+07	2.85201e+07	1.09441e+07	1.12204e+07	1.13133e+07
L-Isoleucine*	2.63947e+06	2.79675e+06	2.59511e+06	2.02776e+06	1.90185e+06	2.03069e+06
L-Arginine	1.31407e+08	1.29901e+08	1.32751e+08	1.47598e+07	1.2697e+07	1.36169e+07
L-Tryptophan	7.67595e+06	6.87742e+06	7.58956e+06	3.47196e+06	2.98962e+06	3.32966e+06
N(6),N(6)-Dimethyl-L-lysine	2.50605e+07	2.46873e+07	2.53891e+07	4.1634e+06	3.46172e+06	3.50609e+06
Homoproline	2.77352e+06	2.23678e+06	2.39354e+06	2.10065e+06	2.68309e+06	2.32643e+06
3-Hydroxy-L-phenylalanine	2.51289e+06	2.85506e+06	2.59634e+06	1.3717e+06	1.30882e+06	1.37068e+06
Ethyl N-acetyl-L-tyrosinate	26831.4	21308.2	26908.1	26517.4	29651.9	17000.4
β-Alanine	875539	1.07888e+06	917580	865588	695952	590500
N-Acetyl-L-tyrosine	1.37324e+06	1.34116e+06	1.52397e+06	6.76926e+06	5.57985e+06	6.00582e+06
S-(Methyl)glutathione	7.99682e+06	1.06702e+07	9.69026e+06	1.49026e+07	1.26235e+07	1.00811e+07
L-Aspartyl-L-Phenylalanine	320828	337482	356638	59162.3	90765.2	90285.2
L-Phenylalanyl-L-phenylalanine	97289.7	107870	67773.4	112768	106375	163723
L-Homoserine	1.06549e+07	1.12858e+07	1.0359e+07	3.38823e+06	2.87505e+06	2.91916e+06
N-Propionylglycine	187135	174490	229055	103045	109215	98103.2
Phenylacetyl-L-glutamine	11273.3	1769.9	2388.45	18406	16449.8	23947.3
N-Glycyl-L-leucine	449141	459531	450448	2.41275e+06	2.73869e+06	2.77932e+06
N-Acetylneuraminic acid	991.414	7513.76	7074.87	5084.37	8642.35	4967.02
L-Cysteinyl-L-glycine	145350	150401	159731	772179	686981	673426
1-Methylhistidine	671386	640420	651617	2.41253e+06	2.54129e+06	2.7032e+06
N-Carbamoyl-L-aspartate	20071.1	28452.4	30781.2	28289	37270.7	33498.3
O-Acetylserine	7.35492e+06	7.78304e+06	6.6125e+06	1.26518e+07	1.07473e+07	1.01302e+07
S-Adenosylmethionine	3.61012e+06	4.18268e+06	3.36976e+06	2.54289e+06	2.58482e+06	2.35715e+06
L-Theanine	875662	859818	910286	528495	487610	535008
S-Allyl-L-cysteine	1.22076e+06	1.36153e+06	1.28263e+06	454706	381027	386431
L-Norleucine*	2.50485e+06	2.91695e+06	2.60251e+06	2.26902e+06	2.08365e+06	2.0953e+06
L-Tyrosine methyl ester	94609.6	99180.2	85328	52688.5	48925	39432.5
O-Acetyl-L-homoserine	856245	820031	807193	768387	661514	652049
Asn-Hyp	31569.8	17838.8	19086.7	21395.9	48639.2	41437.4
Asn-Ile	68258.7	71911.7	65930.9	429175	411693	538867
Thr-Tyr	52236.9	48892.7	54122.3	93464.5	82419.5	82061.6
Hyp-Ser	428052	428195	385649	716907	743727	727393
Met-Asn	15002	23513.1	6947.79	101607	80489.5	94990.9
Val-Trp	75668.9	75307.1	99954.7	189912	168672	242065
His-Tyr	44619.6	56739.9	43033.5	177282	189078	176622
Pro-Asn	261841	265901	261114	391842	459783	354527
Lys-Gly	3.74347e+06	3.6494e+06	4.03099e+06	3.31963e+06	3.36988e+06	3.43853e+06
Ile-Asn	126386	138293	126521	397651	437629	419680
Leu-Asp	1.37102e+06	1.59371e+06	1.42125e+06	2.4928e+06	2.16746e+06	2.0674e+06
Phe-Thr	1.59606e+06	1.59262e+06	1.48235e+06	1.4584e+06	1.4446e+06	1.4454e+06
Gln-Gly	2.7909e+06	2.74226e+06	4.0785e+06	3.44937e+06	3.61846e+06	4.07885e+06
Val-Pro	1.79274e+06	1.79072e+06	1.77474e+06	1.0158e+06	947047	1.10571e+06
Asn-Leu	57703.1	86323.9	82489	391005	388606	418930
Asp-Lys	1.28864e+06	1.54558e+06	1.72517e+06	1.34382e+06	1.15011e+06	1.22025e+06
Phe-Ile	334214	99424.2	128767	751443	583721	443925
Leu-Arg	282480	290103	212026	306274	253247	305448
Glu-Phe	527541	459722	492493	785931	717203	676541
Lys-Tyr	1.04026e+06	987021	956567	1.3069e+06	1.27653e+06	1.19287e+06
Phe-Ser	1.12526e+06	996136	981098	1.24074e+06	1.12606e+06	1.15691e+06
O-phosphate-L-tyrosine	12569.7	13167.3	16529.3	22122.5	15869.9	14907.3
Gly-Tyr	587629	674610	551484	989543	999026	1.06456e+06
Glu-Phe-Ala	129420	127883	99278	109807	123254	98711
S-methyl-L-thiocitrulline	685495	628839	539502	1.43828e+06	1.48512e+06	1.66875e+06
N5-(1-Iminoethyl)-L-ornithine	120354	96866.5	118117	163738	139617	147324
Oxaceprol	140953	157212	141509	415233	415460	363130
3-Methoxy-L-Tyrosine	264421	304244	260812	177476	145810	188692
N-Palmitoylglycine	18262.2	13229.7	9467.74	21151.9	19651.2	19675.8
Oxiglutatione	38722.2	34014.5	38590.8	653162	643716	595283
L-Alanyl-L-Phenylalanine	641398	489223	637310	702550	711514	545912
Glycyl-tryptophan	381197	386040	379519	976023	900186	907315
N-Alpha-Acetyl-L-Asparagine	58256.5	39331.3	45644.1	232927	145813	199411
Pyroglutamic acid	757241	805072	850059	566496	548162	515858
L-Leucyl-L-phenylalanine	1.38115e+06	1.23492e+06	1.0241e+06	2.64801e+06	2.46927e+06	2.36868e+06
L-Alanyl-L-leucine	173752	106133	141244	105416	79481.8	91198.6
L-Glycyl-L-isoleucine	449141	459531	450448	2.41275e+06	2.73869e+06	2.77932e+06
L-Glycyl-L-phenylalanine	517512	525463	538368	1.7708e+06	1.72735e+06	1.91553e+06
N,N'-Dimethylarginine;SDMA	1.10716e+06	1.11473e+06	1.0751e+06	444108	466051	497461
N-Methyl-α-aminoisobutyric acid	9	10582.8	6334.64	127836	99367.7	79100.9
4-Hydroxy-L-Isoleucine	803731	822929	782605	2.20657e+06	2.11806e+06	2.30704e+06
Cinnamoylglycine	8183.34	2315.95	4216.46	5937.35	2753.35	5673.29
Methyl 3-aminopropanoate	5.28168e+06	4.72754e+06	4.9018e+06	1.07406e+07	1.10664e+07	1.13837e+07
DL-Threonine	5.31441e+06	5.4293e+06	4.84681e+06	1.75397e+06	1.48767e+06	1.56775e+06
Cyclo(Ala-Gly)	323161	226470	84263.1	299438	332155	336303
L-Cycloserine	2464.38	2292.14	5491.13	17355.9	18784.1	21607
N-Acetyl-L-Methionine	1.26809e+06	1.24593e+06	1.41142e+06	390378	404631	436310
NG,NG-Dimethyl-L-arginine	1.12362e+06	1.03588e+06	1.28244e+06	393502	388417	474901
L-α-Glutamyl-L-Glutamic Acid	142215	162662	142544	126409	101860	35149.5
L-Lysine-Butanoic Acid	50358.2	68287.1	52225.8	160799	157619	118497
N-Acetyl-L-Tryptophan	2.99821e+07	3.4208e+07	2.92218e+07	7.37451e+06	8.15593e+06	9.45675e+06
6-Hydroxydopaquinone	56274.1	87009.9	68783.2	6835.27	3871.13	6762.81
L-Glutamine-O-glycoside	143108	126719	118809	160833	159781	182957
L-Glutamic acid-O-glycoside	45369.6	58766.5	55685.7	153800	144861	136628
L-Citrulline	4.35442e+06	4.49872e+06	4.21097e+06	2.91375e+06	2.56638e+06	2.4387e+06
L-Serine*	1.45782e+06	1.37433e+06	1.30828e+06	500917	437880	420515
L-Glutamic acid	847155	811803	831139	498225	494565	398749
L-Phenylalanine	3.59572e+06	3.45011e+06	3.28616e+06	7.49736e+06	7.02033e+06	7.27071e+06
L-Lysine	1.90083e+06	1.86852e+06	1.81089e+06	120610	105018	153093
L-Homocysteine	48396	50805.9	49157.4	109955	116080	116139
N-Acetyl-L-glutamic acid	731821	1.18199e+06	836088	1.23663e+06	1.73667e+06	1.16235e+06
N6-Acetyl-L-lysine	1.60122e+07	1.49222e+07	1.60233e+07	6.60622e+06	6.2655e+06	6.61459e+06
N-Acetyl-L-Glutamine	377779	464794	392240	632796	670326	578544
N-γ-Acetyl-N-2-Formyl-5-methoxykynurenamine	251389	427103	207634	98555.9	131374	148039
N-Acetyl-L-Arginine	164188	204308	170946	924921	728563	782626
L-Glutamine	1.85662e+06	1.81168e+06	1.73888e+06	140244	116704	127247
N-Acetyl-L-leucine	1.61454e+06	1.71264e+06	1.84803e+06	1.10281e+07	1.0645e+07	1.11354e+07
Glutathione reduced form	1.1057e+06	1.25526e+06	880926	292002	358100	211089
L-Methionine	2.60093e+07	2.92351e+07	3.17903e+07	4.17675e+06	3.80061e+06	4.0288e+06
5-Hydroxy-L-tryptophan	169325	181635	170713	49763.8	68789.7	49967.9
L-Alanine	30681.5	45977	16698	8314.76	4482.56	9496.95
L-Ornithine	6.08909e+06	6.22447e+06	5.63994e+06	256928	240312	268064
5-L-Glutamyl-L-amino acid	113950	115268	90376.1	127719	130311	143533
L-Methionine Sulfoxide	3.16791e+07	2.73996e+07	2.72096e+07	2.26157e+07	2.59286e+07	2.56716e+07
L-Allo-isoleucine*	3.32077e+07	3.59427e+07	3.31885e+07	3.84622e+07	3.24656e+07	3.44174e+07
S-(5'-Adenosyl)-L-methionine	4.47461e+06	4.71661e+06	4.16298e+06	2.46318e+06	2.61863e+06	2.48127e+06
N-Phenylacetylglycine	51408.7	46823.3	53786.8	72245	38523.4	75644.2
4-Hydroxy-L-glutamic acid	90162.4	85498.9	68656.5	52873	98229.3	113764
L-Homocystine	351125	336075	301835	2.33398e+06	2.25905e+06	2.20808e+06
3-Hydroxy-3-methylpentane-1,5-dioic acid	7.9183e+06	8.11635e+06	8.20899e+06	7.27292e+06	7.3652e+06	7.30577e+06
N,N-Dimethylglycine	5.84862e+06	5.3127e+06	5.20128e+06	1.06626e+07	1.08775e+07	1.10441e+07
Homoarginine	1.56313e+06	1.65791e+06	1.60181e+06	162360	146441	121856
3,4-Dihydroxy-L-phenylalanine (L-Dopa)	157116	298777	181769	242784	249281	266961
cis-4-Hydroxy-D-proline	3.3057e+07	3.59539e+07	3.21482e+07	3.51445e+07	3.09937e+07	3.30922e+07
cyclo-(Gly-Phe)	7.3775e+07	7.1072e+07	7.43885e+07	3.92923e+07	3.43515e+07	3.85234e+07
Arginine methyl ester	6.87848e+06	6.02368e+06	6.82415e+06	353105	315574	389281
3-(Allylsulphinyl)-L-alanine	103051	120840	100840	166514	36200.7	80577.8
S-Methyl-L-cysteine	2.55735e+06	2.86404e+06	2.55577e+06	1.5082e+06	1.4651e+06	1.54722e+06
γ-glutamylmethionine	395812	316002	421696	182036	180716	191723
γ-Glutamyltyrosine	867154	723485	659543	450023	393045	409779
L-γ-Glutamyl-L-leucine	387765	256505	250115	589104	710255	756629
N-Acetyl-L-phenylalanine	529921	959642	428219	735413	773805	734435
N-Monomethyl-L-arginine	7.25862e+06	6.08487e+06	6.91208e+06	316759	349117	326052
N-α-Acetyl-L-ornithine	839332	944429	1.21569e+06	447406	334503	42019.1
L-threo-3-Methylaspartate	3.41064e+06	3.43364e+06	3.38183e+06	1.85299e+06	1.43815e+06	1.7825e+06
Trimethyllysine	3.49404e+07	33538625	3.07712e+07	1.21611e+07	1.24723e+07	1.25562e+07
2'-O-Methyladenosine	1.33565e+06	1.1553e+06	1.19427e+06	2.15804e+06	2.09922e+06	2.17592e+06
N6-(2-Hydroxyethyl)adenosine	545333	553315	635485	4.10272e+06	4.79674e+06	4.18061e+06
Uridine 5'-diphospho-N-acetylglucosamine	20302.7	14479.8	14757.1	64119.7	70607.1	57422.7
5-Aminoimidazole ribonucleotide	2.20082e+07	1.81147e+07	2.26745e+07	1.79401e+07	1.62704e+07	1.847e+07
Cytarabine	2.16187e+06	3.38059e+06	2.34408e+06	8.50303e+06	5.41688e+06	6.19217e+06
Uridine	83634.6	124734	89660.9	1.18417e+06	2.0743e+06	1.10591e+06
Cytosine	565644	522937	458257	2.78202e+06	2.32452e+06	2.47284e+06
Guanosine 3',5'-cyclic monophosphate	32917.4	44990	42316.3	191536	232822	163390
Xanthosine	335376	388242	340920	2.26054e+06	2.65307e+06	2.59915e+06
β-Nicotinamide mononucleotide	1.65832e+06	1.85475e+06	1.48653e+06	1.15925e+07	1.06222e+07	1.0018e+07
1-Methyladenine	907073	1.08118e+06	932860	234539	193544	206038
3'-Adenylic Acid	34235.2	63835	35128.2	42174.1	16282.2	41837.4
Cyclic 3',5'-Adenylic acid	39002.1	44461.1	46030.1	201851	232937	273414
β-Pseudouridine	7700.13	18253.3	4647.96	150622	255077	160171
9-(Arabinosyl)hypoxanthine	54461	54843.9	59380.6	468824	531131	528884
Uridine-5'-diphosphoglucuronic acid	250821	165503	290640	109584	92531.3	109525
Cordycepin (3'-Deoxyadenosine)	310161	303149	342488	2.21915e+06	2.11346e+06	2.27498e+06
Barbituric acid;Malonylurea;2,4,6-Pyrimidinetrione	1.0981e+06	927868	1.18488e+06	993894	1.17516e+06	1.08776e+06
5-Methyl-2'-Deoxycytidine	16133.2	12798	7759.48	53632.7	49273.5	49432.5
8-Azaguanine	261601	318165	290471	496949	439232	434811
6-O-methylguanine	9	9	9	31468.3	34763.4	23791.4
Flavin Single Nucleotide(FMN)	249895	240326	237474	262388	203706	260781
Isocytosine	252535	236536	221994	374919	386900	311460
1-beta-D-Arabinofuranosyluracil	695420	714930	747909	1.02434e+07	9.58006e+06	9.79542e+06
Crotonoside; 2-Hydroxyadenosine	2.19813e+06	2.38075e+06	2.16722e+06	1.29171e+07	1.17024e+07	1.25378e+07
Citicoline	25028.9	20219.7	10073.5	21390.6	19002.1	21506.4
6-Chloropurine	223249	170785	177618	138840	186661	212642
Cytidine 5'-monophosphate(Cytidylic acid)	5.28597e+06	5.25253e+06	4.6213e+06	2.88458e+06	2.82115e+06	3.01778e+06
N7-Methylguanosine	203553	195469	171388	922363	903371	822069
2-Aminopurine	628432	610728	556954	1.87508e+06	1.87641e+06	1.67697e+06
Nicotinic acid adenine dinucleotide	554792	716813	301288	82973.1	61969.3	78885.8
Inosine 5'-monophosphate	1.5051e+06	1.98815e+06	1.62276e+06	559307	447024	459381
Isopentenyladenine-7-N-glucoside	1.42076e+06	446178	331974	389641	395362	344969
Adenosine 5'-monophosphate	2.20895e+07	2.59986e+07	2.19895e+07	8.38726e+06	6.5092e+06	7.19473e+06
Guanosine 5'-monophosphate	1.93085e+06	2.27828e+06	1.86923e+06	1.2955e+06	922790	940940
2-Deoxyribose-1-phosphate	516272	682703	728064	177678	143968	106539
Uridine 5'-diphospho-D-glucose	4.87777e+06	5.0788e+06	5.68466e+06	1.28477e+06	1.47481e+06	1.40576e+06
2'-Deoxyinosine-5'-monophosphate	466555	539777	358902	1.50364e+07	1.45815e+07	1.45892e+07
Ribosyladenosine	265700	187867	200455	195979	270419	270331
Hypoxanthine	100696	94415.9	61199.5	397145	391067	402824
Adenine	9.31198e+06	1.02832e+07	9.25553e+06	2.76385e+07	2.59614e+07	2.66145e+07
Isoguanine	757623	757658	687278	999036	1.10284e+06	1.07909e+06
Adenosine	1.90298e+06	1.95867e+06	1.85493e+06	6.64146e+06	6.07673e+06	6.12242e+06
Xanthine	18690.4	21502.5	9566.82	33882.8	66783.4	23189.5
Uracil	859179	899014	834622	973535	957697	898607
Thymidine	165925	166436	193634	424702	488620	438781
Guanine	402559	475874	398887	2.05779e+06	2.00335e+06	2.0138e+06
Inosine	387799	321133	354353	3.30392e+06	3.31274e+06	3.20194e+06
Allopurinol	50195.5	45032.1	44646.6	344704	299415	333293
Guanosine	2.03031e+07	1.98325e+07	2.0329e+07	4.95677e+07	4.98091e+07	5.28223e+07
2'-Deoxyguanosine	169857	168595	143185	1.03903e+06	900612	1.00804e+06
2'-Deoxycytidine	32018.8	28995.9	26945.4	104527	77920	102421
5'-Deoxy-5'-(methylthio)adenosine	4.67381e+06	5.15461e+06	4.44389e+06	1.09943e+07	9.98599e+06	1.03639e+07
Adenosine 5'-diphosphate	326188	571699	585141	17356.3	30001.4	12227.8
NADP (Nicotinamide adenine dinucleotide phosphate)	148790	281468	151059	62921.5	77423	75911
Riboflavin 5'-Adenosine Diphosphate	380352	402933	468320	179457	196107	127287
Uridine 5'-diphosphate	434186	450857	511449	115720	111530	93488.1
2'-Deoxyadenosine-5'-monophosphate	279981	317101	257222	115871	74566.1	75542.2
Uridine 5'-monophosphate	79811	84494.5	81117.4	140019	147601	96688
Succinyladenosine	2.0091e+06	2.11245e+06	1.88098e+06	4.63663e+06	4.43826e+06	4.75449e+06
8-Hydroxy-2-deoxyguanosine	8306.96	2253.86	5982.41	6440.23	8155.32	3788.34
Cytidine	4.62378e+06	4.64098e+06	3.62055e+06	2.65784e+07	2.50706e+07	2.65447e+07
2'-Deoxyadenosine	562896	447083	481260	3.63232e+06	3.58089e+06	3.72896e+06
2-(Dimethylamino)guanosine	545333	553315	635485	4.10272e+06	4.79674e+06	4.18061e+06
Uridine-5'-Diphosphate-D-Xylose	535366	587988	592425	250535	281508	206259
Vidarabine	2.00315e+06	1.85954e+06	1.68766e+06	6.6791e+06	6.42389e+06	6.26353e+06
Secoisolariciresinol-9'-O-glucoside	1.33266e+06	1.183e+06	1.35705e+06	221816	212100	206519
Dehydrodiconiferyl alcohol-4-O-glucoside	3.81614e+06	3.22615e+06	3.50209e+06	1.56382e+07	1.56422e+07	1.68098e+07
Lariciresinol-4'-O-glucoside	414918	380044	383511	716496	529984	503730
Lirioresinol A	45936.4	42997.2	49237.9	124522	149928	136036
4-Ketopinoresinol	9	9	9	36242.2	28591.9	26920.7
Nortrachelogenin-4-O-glucoside	135959	134596	193448	110999	101165	85829.4
5'-Methoxymatairesinoside	286569	329603	303029	363748	375877	377089
Trachelogenin	4722.58	5475.04	7828.52	35803.6	39672.3	39477.2
guaiacylglycerol-β-coniferyl ether	11425.3	16223.2	9720.08	82622.4	93028.2	90874
Arctigenin	10922.5	7409.57	10170.3	63890.5	32519.2	44885.7
Divanillyltetrahydrofuran	55252	51519.6	46135.3	419451	331403	317187
Dihydrodehydrodiconiferyl alcohol-4,9-di-O-β-D-glucopyranoside	74598.8	17505	107940	293870	322031	274348
isatioxyneolignoside E	762893	859168	810058	5.67411e+06	5.90951e+06	6.90079e+06
Dichotomoside A	381352	393089	446669	1.0362e+06	1.10363e+06	1.02122e+06
Fargesin	49032.1	86947.6	101688	48223.7	49389.4	31672.9
Magnolin	223077	172551	200091	392314	324118	318385
Sesamin	210836	209179	205902	808267	991806	972135
8-Hydroxypinoresinol	16265.3	21994.6	22186.4	25044.8	21978.9	34622.5
Olivil-4'-O-glucoside	63909.7	104922	107960	176070	229216	187843
5'-Methoxyisolariciresinol-9'-O-glucoside	165588	210601	239705	341579	396724	395691
Isolariciresinol-9'-O-glucoside	539356	482037	421876	455752	399733	442093
Isolariciresinol	38235.9	37128.8	35666.6	487917	402499	397800
Syringaresinol-4'-O-glucoside	384996	604481	607509	490029	486198	494259
Secoisolariciresinol 4-O-glucoside	1.6297e+06	1.86409e+06	1.5386e+06	1.00651e+06	1.15865e+06	1.12529e+06
epieudesmin	466834	478384	401100	625459	534093	604677
(-)-dihydrosesamin	36671.7	28724.7	34229.8	436793	378481	428403
Matairesinol	243434	220505	229138	1.06547e+06	854600	1.23902e+06
Pinoresinol	72820.3	67494.9	82931.8	981153	976559	1.02637e+06
Syringaresinol	10091	8101.57	12227.7	33591.5	28551.7	28628.5
Dehydrodiisoeugenol	11265.1	4702.25	8366.24	3281.74	5408.49	12745.4
Secoisolariciresinol diglucoside	218769	217013	266901	72371.9	95627.1	73742
Olivil-4,4'-Di-O-glucoside	76350.9	114607	98125.9	211672	266410	228424
Pinoresinol-4,4'-O-di-O-glucoside	73943.5	80428.2	70948.7	318633	270886	172228
1-Hydroxypinoresinol-1-O-Glucoside	646039	784735	857032	572935	791422	741415
Olivil	4228.29	2015.75	1837.78	37102.1	25949.3	25627.8
Pinoresinol-4-O-glucoside	5.75332e+06	5.5062e+06	5.88129e+06	1.3967e+07	1.42864e+07	1.40828e+07
Magnolignan A-2-O-glucoside	259793	269929	340445	384604	422683	416709
Pinoresinol-4-O-(6''-acetyl)glucoside	4.04168e+06	4.15468e+06	4.20061e+06	3.13847e+06	3.00472e+06	2.85009e+06
Syringaresinol-4'-O-(6''-acetyl)glucoside	4.28355e+06	5.14453e+06	5.19701e+06	1.71693e+06	1.89139e+06	1.61404e+06
Cycloolivil-6-O-glucoside	599397	432886	532830	553461	417379	486501
8-Hydroxy-α-conidendrin	35784.8	31529.1	40146.5	10046.1	13639.6	18433.8
Dehydrodiconiferyl alcohol	106542	94414.4	104533	153290	133913	151025
Dihydrodehydrodiconiferyl alcohol-4-O-glucoside	498022	462212	388195	432481	365842	459854
isoscopoletin	344109	310028	252291	265017	250293	192020
isoscopoletin-glucoside	197158	175227	202474	854488	833081	951056
3,4-Dihydro-4-(4'-hydroxyphenyl)-5,7-dihydroxycoumarin glucoside	681387	727732	782484	6.47778e+06	7.30769e+06	6.54596e+06
Esculin 6'-Malonate	37553.2	59471.5	64117.4	257056	231909	252329
Edgeworin glucoside	59154.8	89258.8	71449.3	55314.2	55434.4	39805
Skimmin (7-Hydroxycoumarin-7-O-glucoside)	741073	688545	791089	2.02596e+06	1.88945e+06	1.74834e+06
Esculetin-7-O-glucoside	117682	142104	122075	339435	292804	317231
Fraxidin-8-O-glucoside	223753	168002	173824	317063	387100	294809
7-Hydroxycoumarin	273909	432819	234643	984513	899114	942737
Esculetin (6,7-Dihydroxycoumarin)	65356.5	49409	35786.7	172016	116782	143515
Fraxetin (7,8-Dihydroxy-6-methoxycoumarin)	304789	102358	184990	277293	230482	101096
Esculin (6,7-Dihydroxycoumarin-6-O-glucoside)	84317.1	91367.6	84565.2	255120	237315	261004
Scopoletin-7-O-glucoside (Scopolin)	91107.6	94640.5	53220.7	108425	93445	76353.1
6,7-Dihydroxy-4-methylcoumarin	1.02992e+06	1.06308e+06	794148	253597	201422	324128
3,4-Dihydrocoumarin	4961.45	3651.82	6022.3	558575	487178	477658
Nodakenin	93099.8	64278.5	63164	240712	264222	309754
O-Feruloyl 3-hydroxycoumarin	333034	319179	334317	235181	251729	219012
4-Hydroxy-7-methoxycoumarin-β-rhamnoside	4152.85	11589.2	5876.77	55363.3	66377.1	75725.4
Scopoletin (7-Hydroxy-6-methoxycoumarin)	2.9612e+06	2.52459e+06	2.44103e+06	1.159e+06	1.18892e+06	1.04799e+06
Ayapin	181763	119181	126297	311478	296172	303380
6,7-Dihydroxycoumarin-7-O-(6'-acetyl)glucoside	11402	5210.01	8424.57	96124.7	103982	120259
Sideretin (5,7,8-Trihydroxy-6-methoxycoumarin)	1.47196e+06	1.58383e+06	1.58037e+06	441086	375199	419441
Bergaptol	57068.1	34578.8	40619.8	33174.1	34210.6	27978.6
7-Methoxycoumarin	97579.8	97089.3	36972.6	1.15381e+06	984692	1.23747e+06
Coumarin	25393.3	21042.5	12039.9	118886	120542	107535
3,8-Dihydroxy-1-methoxy-9,10-anthraquinone glucoside	247839	241786	194482	450333	376859	846596
Sennoside B	71670.9	85432.4	114714	44840.8	67641.5	137240
1-Hydroxyanthraquinone	74913.4	101107	156324	99173.8	142857	97113.6
5-hydroxyaloin	119582	118673	101213	149464	129271	127716
Aloin B	217738	124428	148872	2.66731e+06	2.2312e+06	2.77266e+06
5,6-Dihydroxylucidin-3β-primeveroside	317431	292556	329176	2.82273e+06	2.98688e+06	2.37597e+06
3-Hydroxymorindone-6β-primeveroside	8916.81	9276.47	17100.2	145875	104230	87814.5
5,6-Dihydroxylucidin	63108.1	79474.5	61135.8	152605	162745	151430
Pseudopurpurin(1,2,4-trihydroxy-3-carboxyanthraquinone)	64450	66221.9	74909.4	156409	171315	152869
Chrysophanol-8-O-(6'-acetyl)-glucoside	44030.2	48529.1	57195.4	4285.51	2078.49	3327.57
Aloe-Emodin-9-Anthrone	2862.24	2907.51	2138.57	231769	221807	216782
isoemodin	4925.45	5342.83	5588.75	9857.51	8820.86	10094.1
Chrysophanol-9-anthrone	1.86984e+06	4.25814e+06	1.79014e+06	3.65091e+06	4.02056e+06	3.75521e+06
Emodin(10-10')emodin double monosaccharide glucosides	3725.8	911.31	2494.72	97128.7	94815.4	92966.4
2-Hydroxy-2-methyl-3-oxobutanoic acid	185932	189443	195219	1.10017e+06	922737	1.09568e+06
4-Hydroxy-2-Oxopentanoic Acid	193500	181131	213769	1.20374e+06	1.1473e+06	1.03854e+06
5-Acetamidopentanoic Acid	107446	122838	98626	53381.4	91687.4	82209.8
2-Acetyl-2-Hydroxybutanoic Acid	146506	182559	167013	111891	145274	123970
3-Hydroxy-3-Methyl-2-Oxopentanoic Acid	142027	175457	81006.9	71017.8	136206	77830.2
2-Propylsuccinic acid	56394.1	59524.5	61135.8	70386.7	60608.7	77837.4
9-Oxononanoic acid	22574.6	24565	13175.7	34314.2	29378.1	37300.3
3-Ureidopropionic Acid	3.3837e+06	3.18938e+06	3.1254e+06	73669.3	66205.9	54657.1
Succinic semialdehyde	157741	160388	155893	427985	529251	457960
2-Methyl-3-oxosuccinic acid	363656	399725	405657	123182	168571	120294
2-Methyl-3-oxoadipic acid	29515.9	24754.9	13959.1	67119.1	9	48923.2
2-Oxoheptanedionic acid	7681.68	19478.1	23486.2	66894.2	10992.9	16267.6
2-Hydroxyhexadecanoic acid	773678	478652	400528	1.94911e+06	1.92228e+06	2.18109e+06
Succinic anhydride	2.87879e+06	2.90738e+06	2.923e+06	1.4872e+06	1.45858e+06	1.37827e+06
2-Hydroxy-4-methylpentanoic acid	95851.2	98628.7	94061.7	200587	191749	200897
Abscisic acid	1.8198e+06	1.81025e+06	1.85264e+06	1.15695e+06	1.2221e+06	1.11648e+06
3-Hydroxy-4H-pyran-4-one	77852	83796.9	73484.2	223134	245483	239119
Creatine	12024.2	9089.63	7213.17	30831.6	10070.8	44862.6
β-Hydroxyisovaleric acid	2.0235e+06	1.97197e+06	2.07306e+06	618653	652327	684188
Shikimic acid	386819	420396	350014	1.72145e+06	1.58339e+06	1.57321e+06
Phenylpyruvic acid	45505.8	82440.8	76855.1	79268.3	86375.4	123416
2-Furoic acid	313112	356877	225849	280986	348559	418808
Succinic acid	4.30959e+06	4.35693e+06	4.09246e+06	1.74442e+06	1.97642e+06	2.03196e+06
2-Hydroxybutyric Acid	92411.8	74619.3	92793.2	25561.5	21962.8	22936.3
Adipic Acid	1.54308e+06	1.79e+06	1.43203e+06	1.31906e+06	715211	450474
2-Aminoethanesulfonic acid	12385.9	15217.4	12155.9	96213.8	117950	82721.8
Azelaic acid	1.81482e+06	1.30455e+06	1.14873e+06	3.48637e+06	3.52273e+06	3.21346e+06
Suberic Acid	96217.9	104849	115891	193431	149377	147914
L-Tartaric acid	179680	161954	125731	495827	170703	507039
DL-Glyceric Acid	416715	467778	476539	986823	834681	886310
DL-3-Phenyllactic acid	104677	98630.4	109353	436069	420398	406872
Quinic Acid	1.27126e+07	1.30583e+07	1.33468e+07	1.04573e+07	1.03888e+07	9.96338e+06
Citric Acid*	1.74806e+06	1.78571e+06	1.30448e+06	1.7172e+06	1.87747e+06	1.68795e+06
Fumaric acid	511039	555737	593726	396902	324411	378757
Citraconic acid	1.21395e+06	1.62962e+06	1.33941e+06	1.30825e+06	1.27072e+06	1.21849e+06
4-Guanidinobutyric acid	1.70511e+06	1.63886e+06	1.5598e+06	7.06683e+06	6.79021e+06	5.84579e+06
3-Hydroxybutyric acid	1.45934e+06	1.51421e+06	1.59135e+06	3.22265e+06	3.34545e+06	3.29531e+06
L-Pipecolic Acid	3.56788e+07	4.08854e+07	3.40852e+07	3.05736e+07	2.839e+07	2.48148e+07
2-(4-Aminobutanamido)-3-(1-methyl-1H-imidazol-5-yl)propanoic acid	3481.95	14566.3	4178.17	13406.2	5255.46	19476.4
2-Methylglutaric acid	1.54308e+06	1.79e+06	1.43203e+06	1.31906e+06	715211	450474
6-Hydroxyhexanoic acid	63677.8	52444.5	42252	254171	227616	282629
Oxalacetic acid	44826.5	80243.1	63293.9	137638	159933	164752
D-Malic acid	1.06988e+07	1.10609e+07	1.07322e+07	3.12741e+06	3.77636e+06	3.82015e+06
Iminodiacetic acid	1.25897e+06	1.27453e+06	1.37838e+06	1.83758e+06	258568	248617
cis-Citral	225175	318447	304049	217419	144958	159312
Methanesulfonic acid	11396.2	32979.3	5950.28	313852	385044	314529
2-Phosphoglycolate	45358.4	24815.8	60609.5	25214.1	115101	23452.3
Phosphoenolpyruvate	18851.4	13754.5	9991.64	18982.8	15723.8	27852
3-Hydroxyglutaric acid	1.39919e+06	1.60081e+06	1.33346e+06	492969	900482	826700
1-Aminocyclopropane-1-carboxylic acid	7.47855e+06	6.74889e+06	7.01974e+06	895084	918943	904386
Butanone acid	35245.2	39584.2	31017.3	12453	15762	12437.6
D-Mandelic acid	11611.4	18390.9	19114.3	98986.5	80097.9	90337.6
Chelidonic acid	228380	141596	109870	241347	344486	232175
Piperonylic acid	358172	427391	442275	559605	584300	570695
Triethyl citrate	190897	107649	137920	61768.1	83145.5	67458.1
Argininosuccinic acid	74571.8	87770.3	58477.8	217278	264227	193632
L-Citramalic acid	352943	394257	503267	457581	541085	451452
5-Aminovaleric acid	172199	143536	145252	189788	180893	190831
6-Aminocaproic acid	3.28904e+07	3.66165e+07	3.52265e+07	2.86973e+07	2.46676e+07	2.55735e+07
2,6-Diaminooimelic acid	300269	352113	356609	333790	366699	367164
4-Acetamidobutyric acid	414087	480239	410684	2.05686e+06	2.23958e+06	2.03396e+06
D-Erythronolactone	57693.7	36487.1	60272.9	68964.9	85548.6	80885.7
Malonic acid	1.09643e+06	1.15852e+06	529867	1.38082e+06	1.23177e+06	1.26999e+06
α-Ketoglutaric acid	7.51698e+06	6.95297e+06	7.77936e+06	1.76957e+06	1.96667e+06	1.93134e+06
Cis-Aconitic acid	1.98133e+06	2.0224e+06	2.05319e+06	3.10813e+06	3.43514e+06	3.29858e+06
2-Oxoadipic acid	28891.5	15344.4	24704.5	76601.7	66318	93227.2
4-Hydroxy-2-oxoglutaric acid	1.00168e+06	1.0381e+06	1.6443e+06	5.59052e+06	7.12386e+06	4.1549e+06
Acetoxyacetic acid	74170.5	76794.7	91450.5	275427	276189	272323
Trans-Citridic acid	3.36871e+06	2.69774e+06	2.30197e+06	2.5016e+06	2.86934e+06	3.34615e+06
γ-Aminobutyric acid	1.91034e+07	2.0397e+07	1.79064e+07	1.98052e+07	1.81518e+07	1.81615e+07
2-Aminoisobutyric acid	5.19408e+06	5.6159e+06	5.28689e+06	9.25136e+06	1.03181e+07	1.03392e+07
Ethylmalonic acid	39481.9	40152.3	33863.9	51760.9	54819.5	53044.5
Aminomalonic acid	5.72993e+06	5.92699e+06	5.90895e+06	2.92495e+06	3.16774e+06	3.26725e+06
β-Ureidoisobutyric acid	57089.7	44616.3	57692.1	44483.1	54168.3	53930.8
Mevalonic acid	110130	119328	123299	308148	315460	317722
DL-Glyceraldehyde-3-phosphate	1.31865e+06	1.25924e+06	1.53913e+06	2.65891e+06	1.13332e+06	2.58492e+06
Muconic acid	189783	259879	100860	1.59918e+06	971037	871521
2,2-Dimethylsuccinic acid	602351	677358	779585	25575	26644.4	42974.4
2-Hydroxyethylphosphonic acid	8115.77	7455.69	9197.61	482453	492598	458307
Methylenesuccinic acid	266477	460243	386664	466779	516547	491917
2,3-Dihydroxy-3-Methylbutanoic Acid	1.97981e+07	2.04889e+07	2.10138e+07	1.19019e+07	9.76267e+06	1.10358e+07
2-Propylmalic Acid	1.64431e+07	1.57967e+07	1.56083e+07	3.51427e+06	3.48279e+06	4.29471e+06
Pimelic acid	48387.4	45502.8	63304.8	47398.6	49611.1	67469.8
3-Guanidinopropionic acid	121163	110896	107620	417401	424107	439975
Allantoin	861709	533928	522142	561703	796392	818888
Isocitric Acid*	2.56442e+06	2.01099e+06	1.87209e+06	2.04377e+06	1.99618e+06	2.10712e+06
Nicotine	4.67132e+07	5.14038e+07	2.80016e+07	122430	233254	218073
3-Carbamyl-1-methylpyridinium;(1-Methylnicotinamide)	1.50549e+07	1.5219e+07	1.4093e+07	1.66533e+07	1.37725e+07	1.45972e+07
Trigonelline	1.52296e+07	1.5045e+07	1.48144e+07	1.69633e+07	1.44088e+07	1.52555e+07
Anabasine-glucoside	36206.2	23568.1	47708.2	70159.9	63542.2	59929
3-pyridine-methanol-O-β-D-glucopyranosyl	333450	433806	298488	244992	250341	222405
Methyl L-pyroglutamate	183481	174979	179656	88239.4	99161.8	100970
Pterolactam	2.03048e+06	2.17764e+06	1.82314e+06	1.07153e+06	869018	821524
5-Hydroxy-2-pyrrolidinone	367095	389889	129502	196600	245453	291530
2-Phenylethylamine	1.34132e+07	1.2699e+07	3.81043e+06	1.33425e+07	4.68663e+07	1.34463e+07
Candicine	81381.4	67939.7	81434.1	31225.2	26341.4	26887.5
4-Hydroxymandelonitrile	2.60093e+07	2.92351e+07	3.17903e+07	4.17675e+06	3.80061e+06	4.0288e+06
3-Hydroxyanthranilic acid	198031	221176	202479	127466	125453	131416
N-(2-Hydroxy-4-methoxyphenyl)acetamide	4.41652e+07	4.5118e+07	4.31636e+07	2.8454e+07	2.39049e+07	2.74377e+07
N',N'',N'''-p-Coumaroyl-cinnamoyl-caffeoyl spermidine	4312.34	8118.93	9294.83	231633	187707	198979
N-p-Coumaroyl-N'-feruloylputrescine	31517	38932.6	38816	57054.9	72329.7	87849.6
Cimicifugamide	24350.5	19318	24422.2	123444	113581	118908
N-Monocinnamoylputrescine	86391.2	102616	206415	217079	149768	189610
N-Feruloyloctopamine glucoside	308233	262217	336778	283769	325636	297141
N-(gamma-L-glutamyl)tyramine O-glucoside	464214	393053	447867	1.35275e+06	1.25629e+06	1.16121e+06
alanine betaine	6.34409e+07	6.19538e+07	6.32182e+07	2.64738e+07	2.42567e+07	2.56766e+07
N-benzylformamide	2.65381e+06	2.79018e+06	2.51282e+06	1.68425e+06	1.50871e+06	1.54487e+06
3-amino-2-naphthoic acid	2.43073e+07	2.10559e+07	2.17384e+07	9.71816e+06	8.57556e+06	9.47434e+06
4,5,6-Trihydroxy-2-cyclohexen-1-ylideneacetonitrile	142005	133000	124196	251606	221406	293338
L-Azetidine-2-carboxylic acid	4.24339e+06	3.57804e+06	3.48417e+06	1.33872e+06	1.07764e+06	1.27817e+06
L-Carnitine	3.09777e+07	5.01514e+07	4.78334e+07	3.63447e+07	2.56661e+07	2.67198e+07
2(3H)-Benzothiazolone	19885.4	25783.9	27033.5	4399.66	5066.22	3547.07
Zarzissine	9.12661e+06	1.06502e+07	8.70439e+06	2.73949e+07	2.58491e+07	2.51682e+07
Spermidine	6.97254e+06	9.90266e+06	6.91106e+06	2.11119e+06	1.46846e+06	1.45707e+06
Spermine	1.88193e+07	2.18634e+07	2.3043e+07	1.94977e+07	1.44091e+07	1.48449e+07
N-Oleoylethanolamine	1.67345e+06	1.76066e+06	2.10688e+06	4.26584e+06	4.29737e+06	4.89178e+06
Pantetheine	185190	218113	203027	299657	292337	278970
Isobutyryl carnitine	9	9	9	13532.7	4487.2	8285.76
DL-2-Aminoadipic acid	921730	826459	741467	1.12516e+06	1.01106e+06	1.0196e+06
Nicotianamine	5.49474e+06	6.94884e+06	5.30151e+06	1.02031e+07	9.49184e+06	8.97203e+06
Lumichrome	50917.4	30701.8	68305	42251.9	41649	40510.2
N-Acetylcadaverine	1.69717e+06	1.26038e+06	1.50463e+06	1.50388e+06	1.73457e+06	1.60024e+06
Azetidine-2-carboxylic acid	1.03894e+07	9.59244e+06	9.18224e+06	1.23606e+06	1.36427e+06	1.34315e+06
L-Tyramine	6.86641e+06	7.48459e+06	6.79056e+06	2.69717e+07	2.6039e+07	2.25936e+07
3-Aminopropionitrile	36574.9	14633	22730.2	26140.1	28405.6	30158
Choline	1.01361e+07	9.40236e+06	9.00551e+06	1.81956e+07	1.84964e+07	1.83618e+07
10-Formyltetrahydrofolic Acid	2.21591e+06	2.06128e+06	1.96119e+06	3.13913e+06	2.853e+06	2.85009e+06
Guanidinoacetate	31965.1	35478	32959.6	42409.4	36394.9	29935.6
Diethanolamine	51987.1	1.25046e+06	1.20377e+06	508569	458218	465191
N-Benzylmethylene isomethylamine	3.00314e+06	2.39894e+06	2.76506e+06	5.42459e+06	5.97925e+06	5.59966e+06
18-Demethylparaensidimerin C	378737	106183	186094	305142	196504	237699
N-benzoyl-2-aminoethyl-β-D-glucopyranoside	42437.4	26469.8	26936.4	96819.2	85431.9	92533.7
octadecadienoic acid amide	276991	256673	239611	298678	316874	332780
octadecanoic acid pyrrolidide	4.57787e+06	6.41764e+06	5.44138e+06	1.99683e+06	4.03115e+06	2.87444e+06
Stearamide	1.27705e+07	1.44187e+07	1.08841e+07	8.7117e+06	1.00414e+07	1.00544e+07
Betaine	2.33123e+06	2.07707e+06	1.88973e+06	7.78729e+06	6.69357e+06	6.01207e+06
Spiramine N	2.00672e+06	2.2533e+06	2.00066e+06	1.05008e+07	1.11987e+07	1.24339e+07
L-Praziquanamine	42801.6	46106.6	43209.3	20338.6	21786.8	16955.9
Isoquinoline	151182	90276.1	153532	90439.2	62322.9	120358
3-Indoleacrylic acid	2.52226e+07	1.65221e+07	2.18057e+07	9.82719e+06	9.55287e+06	1.03735e+07
N,N-Dimethyl-5-methoxytryptamine	204206	208358	188017	9	9	9
Indole-3-carboxylic acid	31520.2	40737	60437.7	154407	167744	154341
Ellipticine	71040.7	78925.3	77968.8	130949	142489	87295.7
Indole	472724	431167	484116	192146	232437	117397
Indole-3-carboxaldehyde	2.33775e+07	2.12452e+07	2.11502e+07	1.82018e+07	1.8484e+07	1.75835e+07
Dihydrocharcone-4'-O-glucoside	717741	1.11259e+06	1.33655e+06	2.99864e+06	2.77157e+06	3.32817e+06
4,4'-dihydroxy-2'-methoxychalcone	93334.1	81902	107090	2.57874e+06	2.30215e+06	2.6372e+06
Sieboldin	46917.9	48954.7	53856	68293.3	38358.5	120260
Phloretin-4'-O-glucoside (Trilobatin)	429048	406212	470256	1.40939e+06	1.65353e+06	1.58327e+06
Isosalipurposide (Phlorizin Chalcone)	870108	826929	703298	8.85986e+06	8.85317e+06	8.53588e+06
3,4,2',4',6'-Pentahydroxychalcone-4'-O-glucoside	1.50537e+06	1.3161e+06	1.72413e+06	693559	852779	749595
Phloretin-4'-O-(6''-Caffeoyl)glucoside	1716.45	3750.78	3200.34	83881.3	95115.5	94807.2
Phloretin-4'-O-(6''-p-Coumaroyl)glucoside	4003.24	8475.47	15756	32219.9	23203	23895.6
Phloretin-2'-O-glucoside (Phlorizin)	796644	800221	1.10415e+06	2.39413e+06	2.14974e+06	2.14175e+06
Isoliquiritin	186465	161418	158351	2.10654e+06	1.91255e+06	2.24993e+06
Phloretin	222342	269065	273849	230717	224561	229244
Naringenin chalcone; 2',4,4',6'-Tetrahydroxychalcone	240881	271041	258503	700825	671501	583719
Carthamone	407368	372144	344956	1.90342e+06	1.7879e+06	1.55442e+06
2,4,2',4'-tetrahydroxy-3'-prenylchalcone	185935	157577	164290	1.36536e+06	1.47244e+06	1.29345e+06
Phloretin-2'-O-(6''-O-xylosyl)glucoside	6719.79	10780.2	7180.15	10466.9	7248.62	13543.1
Pinocembrin-7-O-(6''-O-malonyl)glucoside	95953.8	108725	100247	1.0628e+06	1.1242e+06	975275
Pinocembrin-7-O-neohesperidoside	507188	524239	524615	8.45972e+06	8.44857e+06	8.45723e+06
Pinocembrin-7-O-(2''-O-arabinosyl)glucoside	8193.09	6722.79	7035.57	281994	352551	314622
Pinocembrin-7-O-rutinoside	470403	475648	490300	9.06499e+06	9.10594e+06	8.84874e+06
Eriodictyol-3'-O-glucoside*	310392	136269	270578	1.16339e+06	671214	1.37272e+06
Naringenin-4'-O-glucoside	640272	717851	220768	6.22683e+06	6.53678e+06	1.47713e+06
Butin-7-O-glucoside	456826	511808	444229	4.983e+06	5.3779e+06	3.69945e+06
6-C-Glucosyl-2-Hydroxynaringenin	484603	333244	578410	2.86303e+06	3.60535e+06	3.68399e+06
3',5,5',7-Tetrahydroxyflavanone-7-O-glucoside	153483	214121	210510	1.41729e+06	1.19571e+06	1.00469e+06
Eriodictyol-7-O-(6''-O-galloyl)glucoside	31979.4	17674	25701.7	41791.9	45171.7	37842.4
Pinocembrin-7-O-glucoside (Pinocembroside)	43471.4	38700.7	28534.7	3.63855e+06	3.74495e+06	3.55085e+06
Loquatoside	10504.7	28371.8	19752.1	57142.5	53765.8	46456.6
Hesperetin-7-O-glucoside*	777405	380002	730310	2.82791e+06	3.15968e+06	2.77783e+06
Hesperetin-7-O-rutinoside (Hesperidin)*	37392.7	64322.8	76467.9	45578.7	74385.5	73149.4
Naringenin-7-O-Neohesperidoside(Naringin)*	576498	560975	592180	334196	1.44208e+06	1.53707e+06
Eriodictyol (5,7,3',4'-Tetrahydroxyflavanone)	55315.3	44713.7	48492	120106	134838	118573
Poncirin (Isosakuranetin-7-O-neohesperidoside)	212927	247615	272537	1.6593e+06	1.49896e+06	1.5745e+06
Naringenin-7-O-Rutinoside(Narirutin)*	541694	539680	622002	960675	1.10248e+06	1.05197e+06
Naringenin-7-O-glucoside (Prunin)	509314	518295	429900	5.8095e+06	6.26575e+06	4.91396e+06
Eriodictyol-7-O-Rutinoside (Eriocitrin)	72882.2	77494.3	81126.3	155873	156108	138663
Eriodictyol-7-O-glucoside*	294475	282783	178934	9	9	9
Pinocembrin (Dihydrochrysin)	8375.53	6161.68	9364.39	565962	522840	508691
Naringenin-6-C-Glucoside	199773	136024	162086	99267.9	114186	124440
Hesperetin-7-O-(6''-malonyl)glucoside	746471	645233	811968	103542	237999	136694
Hesperetin-7-O-neohesperidoside(Neohesperidin)*	29688.5	52521.6	81262.9	76706.5	73519.5	45078.3
Hesperetin-5-O-glucoside*	3.97934e+06	4.12768e+06	4.5363e+06	1.0134e+07	1.3092e+07	1.28746e+07
Isohemiphloin	38926.6	53252.4	32106.3	139470	154652	153892
Butin; 7,3',4'-Trihydroxyflavanone	232352	257235	241195	680903	703654	606724
Liquiritigenin-4'-O-Glucoside (Liquiritin)	19336.5	9	19438.6	132354	117048	104801
2,3-Dihydrosciadopitysin	239044	277910	281865	301567	253254	270801
Choerospondin	298366	258613	332722	890251	953941	885937
Didymin (Isosakuranetin-7-O-rutinoside)	83476.1	85494.8	90602	546326	493574	574366
Naringenin (5,7,4'-Trihydroxyflavanone)	260699	259540	235131	708866	638797	612042
Dihydrokaempferide	72494.7	73638.7	74287.2	1.05942e+06	990336	1.24688e+06
Dihydrokaempferol-3-O-glucoside*	195178	188974	259081	1.18262e+06	946728	1.36371e+06
Dihydrokaempferol-7-O-glucoside*	389586	395534	371469	2.1684e+06	1.95717e+06	2.11062e+06
Aromadendrin-7-O-glucoside	621826	641917	645617	3.56261e+06	3.50047e+06	4.01282e+06
Taxifolin(Dihydroquercetin)	666185	769787	736589	875177	829171	887260
Dihydromyricetin (Ampelopsin)	38033.4	61135	44050.2	104263	105817	99150.3
3,5,7-Trihydroxyflavanone (Pinobanksin)	171391	198614	185744	529425	555424	477614
Fustin	218332	171233	158071	712139	771564	831706
Aromadendrin (Dihydrokaempferol)	65504.1	67131.2	74555.6	177744	175393	160780
3-O-Acetylpinobanksin	5377.09	9414.92	9047.61	977679	1.09727e+06	1.00585e+06
Silibinin	422220	359803	486363	2.81787e+06	2.67596e+06	2.97626e+06
Taxifolin-3'-O-glucoside	444865	381119	425485	1.03436e+06	860388	858727
2,6,7,4'-Tetrahydroxyisoflavanone	138204	94845.6	94637.4	340065	215094	133157
Peonidin-3-O-(6''-O-caffeoyl)glucoside	4779.82	16265.4	11177.2	343469	365068	276133
Cyanidin 3-xyloside	223460	248429	223480	1.11365e+06	1.06486e+06	1.23632e+06
Pelargonidin-3-O-glucoside-5-O-arabinoside	1.91277e+06	1.97182e+06	2.07965e+06	5.96542e+06	5.29522e+06	5.55476e+06
Cyanidin-3-O-(2''-O-glucosyl)rutinoside	2.26917e+07	2.00537e+07	2.13427e+07	16012903	1.74424e+07	1.61995e+07
Cyanidin-3-O-(2''-O-xylosyl)rutinoside	8.47305e+06	8.14044e+06	9.38926e+06	8.76326e+06	8.75238e+06	8.15621e+06
Cyanidin-3-O-sambubioside [Cyanidin-3-O-(2''-O-xylosyl)glucoside]	2.00491e+07	1.74067e+07	1.87363e+07	4.97231e+07	5.18628e+07	5.23515e+07
Cyanidin-3-O-(6''-O-p-Coumaroyl)glucoside	6.37047e+06	5.36016e+06	5.46635e+06	1.48037e+07	1.51478e+07	1.54026e+07
Peonidin-3-O-(6''-O-p-coumaroyl)glucoside	118105	134605	120426	347870	255393	345206
Peonidin-3-O-rutinoside	8.8282e+06	8.38966e+06	8.501e+06	3.59608e+06	3.66622e+06	3.62677e+06
Pelargonidin-3-O-(6''-O-malonyl)glucoside	32231.1	32715.9	37052.1	31893.1	55062.2	31051
Cyanidin-3-O-rutinoside (Keracyanin)	5.73064e+07	6.19767e+07	6.37714e+07	5.86249e+07	5.7234e+07	5.36974e+07
Pelargonidin-3-O-glucoside	5.68621e+07	5.64991e+07	5.69646e+07	1.46239e+08	1.3939e+08	1.29274e+08
Peonidin-3-O-glucoside	3.40945e+06	3.06329e+06	3.65133e+06	4.78078e+06	4.99555e+06	4.94934e+06
Pelargonidin-3-O-rutinoside	6.63854e+07	6.71641e+07	6.19045e+07	6.8882e+07	6.99628e+07	6.84521e+07
Cyanidin-3-O-(6''-O-acetyl)glucoside-5-O-glucoside	135177	141580	132536	241985	229438	231954
Pelargonidin-3-O-(6''-O-acetyl)glucoside	285082	229984	256503	211348	219937	186984
Cyanidin-3-O-(2''-O-glucosyl)glucoside	3.39763e+06	3.32114e+06	3.54014e+06	1.02835e+07	1.07767e+07	9.38608e+06
Cyanidin-3-O-glucoside (Kuromanin)	2.98158e+06	3.10262e+06	3.11425e+06	1.0157e+07	9.34719e+06	9.01131e+06
5,7,5'-Trimethoxy-3',4'-methylenedioxyflavonoid	5.8512e+06	6.92657e+06	6.77891e+06	4.40385e+06	4.43397e+06	4.11909e+06
5,6,7,5'-tetramethoxy-3',4'-methylenedioxyflavonoid	2.52605e+06	1.90185e+06	2.75602e+06	3.91518e+06	2.7125e+06	3.44157e+06
7-Benzyloxy-5-hydroxy-3',4'-methylenedioxyflavonoid	91737.1	102954	98786	112714	132059	107835
Luteolin-8-C-arabinoside	30509.4	28879.1	36905.3	34681	27464.7	34778.6
6-Hydroxyluteolin 5-glucoside	8.6905e+06	7.727e+06	6.53103e+06	1.89178e+07	1.88896e+07	1.75805e+07
Nepetin-7-O-glucoside(Nepitrin)	422408	352784	362231	905383	847150	935579
Nepetin-7-O-alloside	447355	422182	278640	902329	986630	913032
Hispidulin-7-O-glucoside(Homoplantaginin)	61637.8	71203.8	68892	262184	202793	256773
Luteolin-7-O-glucuronide-5-O-rhamnoside	13742.4	14638	12173.3	273375	302687	303011
Meratin	1.28099e+06	1.01734e+06	952414	2.63214e+06	2.64797e+06	2.13312e+06
Luteolin-7-O-(6''-malonyl)glucoside-5-O-rhamnoside	2087.79	4963.74	6621.31	47566.5	43383.3	36947.6
Pedaliin	253988	323915	246904	144540	117952	104375
6-C-MethylKaempferol-3-glucoside	60861.4	108605	52834.6	258741	251253	282770
Cirsimaritin-8-C-[glucosyl-(1-2)]-glucoside	14457.8	8851.84	20022.8	8415.97	39971.1	11150.6
Apigenin-7-O-(6''-p-Coumaryl)glucoside	346407	407145	255690	724981	451138	726392
Alcesefoliside	2.26917e+07	2.00537e+07	2.13427e+07	16012903	1.74424e+07	1.61995e+07
Mearnsetin-3-O-glucuronide	4076.82	9583.42	9235.75	98177.5	88915.8	85274.9
Mearnsetin-3-O-glucoside	56005.5	46869.8	57359.6	186634	169191	181326
Chrysin-7-O-glucoside*	109557	104958	105800	1.02199e+06	1.0362e+06	987434
Chrysin	8088.62	8111.86	8361.87	252850	98015.1	79579.2
Apigenin-5-O-glucoside*	1.81205e+06	1.63036e+06	1.65465e+06	2.31405e+06	2.45122e+06	2.87061e+06
Isoschaftoside	11204.9	8350.04	9875.39	158836	205422	201710
Luteolin-8-C-glucoside (Orientin)*	9184.98	6736.16	5771.94	14108.5	20342.8	19543.7
Luteolin-7-O-glucuronide	1.61945e+06	2.03999e+06	2.32681e+06	4.31319e+07	3.7448e+07	5.17982e+07
Apigenin-6-C-glucoside (Isovitexin)	7906	12065.8	13539.3	91097	90874.2	61173.7
Diosmetin (5,7,3'-Trihydroxy-4'-methoxyflavone)	3973.52	5143.57	2730.37	173914	135835	154188
Luteolin-6-C-glucoside (Isoorientin)*	18280.7	14292.5	16681.5	19203	20944.9	15289.6
Nobiletin (5,6,7,8,3',4'-Hexamethoxyflavone)	123917	118769	88518.6	44628.2	43468.1	69617.1
Scutellarein-7-O-glucuronide (Scutellarin)	43336.8	81993.3	31260.3	3.19971e+06	3.24449e+06	2.76186e+06
Luteolin-7-O-neohesperidoside (Lonicerin)	6.53923e+06	5.90592e+06	5.66973e+06	1.41749e+07	1.52408e+07	1.47738e+07
4'-O-Glucosylvitexin	48971.4	27213.6	47655.2	70710.6	63858.3	39010.3
Chrysin-5-O-glucoside (Toringin)*	163950	173454	161786	832814	812175	826269
Apigenin-7-O-glucoside(Cosmosiin)*	3.61664e+06	3.7037e+06	4.0218e+06	3.05113e+06	2.79663e+06	2.97297e+06
Chrysoeriol-7-O-glucoside	110722	270718	257322	260162	277331	280111
Vitexin-2''-O-rhamnoside	304213	130575	206721	650680	736299	549205
Nepetin (5,7,3',4'-Tetrahydroxy-6-methoxyflavone)	739954	920121	821563	825361	431390	474103
Diosmetin-6-C-glucoside	7731.38	1888.96	3988.71	60228.5	51366	53646.1
Luteolin-6-C-arabinoside-7-O-glucoside	7866.01	8451.16	8876.53	27417.1	23795.4	24568.6
Luteolin-7-O-(6''-malonyl)glucoside	174363	209032	187716	4.90456e+06	4.57658e+06	4.25798e+06
Diosmetin-7-O-Neohesperidoside (Neodiosmin)	15240.9	7912.26	13525.7	27496.7	43706.8	48173.8
Apigenin-7-O-(2''-glucurosyl)glucuronide	4564.57	5598.46	751.106	10755.6	17119.5	18804.7
Retusin 7-O-Glucoside	16074.1	24570.5	9543.53	103882	62083.6	66620.1
3,5,6,7,8,4'-Hexamethoxyflavone	135880	114707	93257.2	41417.4	41287	81856.3
Gnetifolin B	54729.4	48287.9	61332.2	26560.2	15806.9	14919.4
3',4',5',5,7-Pentamethoxyflavone	71387	68907.5	71500.8	85751.9	71015.6	113042
5,7,2'-Trhiyroxy-8-methoxyflavone	40726.3	47217.5	58765	21108.1	21130.8	5566.85
6,7,8-Tetrahydroxy-5-methoxyflavone	5264.69	3352.38	1972.27	166653	147939	138113
Orientin-2''-O-galactoside	515586	525617	443613	748307	622430	820488
Selagin	359305	363232	310674	146002	162607	148034
5,6,7,4'-Tetramethoxyflavone	8231.22	5210.41	9769.34	7469.61	5650.72	7714.51
Diosmetin-7-O-rutinoside (Diosmin)	148204	91947.7	112320	261531	268930	320310
Luteolin-7-O-glucoside (Cynaroside)	1.03182e+07	1.10788e+07	1.18951e+07	1.42532e+07	1.29448e+07	1.02847e+07
Tangeretin (4',5,6,7,8-Pentamethoxyflavone)	103623	101249	94917.9	134372	111106	171078
Laricitrin-3-O-glucoside	40082.1	47929.9	46636.8	41124.1	34680.1	28717.6
Kaempferol-3-O-sambubioside	9	9	9	973031	933190	1.09186e+06
Isorhamnetin-3,7-O-diglucoside	135860	198917	199163	552517	526488	432203
Isorhamnetin-3-O-(2''-O-xylosyl)glucoside	297366	375013	347451	73777	124347	94295.3
Kaempferol-3-O-(6''-Malonyl)glucoside-7-O-Glucoside	9	9	9	61071.3	53052.9	43939.8
Kaempferol-3-O-arabinoside-7-O-rhamnoside	99038.5	108153	109752	1.50439e+06	1.3473e+06	1.39523e+06
Isorhamnetin-7-O-glucoside (Brassicin)*	447355	422182	278640	902329	986630	913032
Isorhamnetin-3-O-arabinoside	6.1551e+06	3.11157e+06	4.33339e+06	2.5524e+06	2.88932e+06	2.04793e+06
Quercetin-3-O-(2'',3''-O-digalloyl)-glucoside	7098.81	8307.56	13444	154097	190062	154643
Quercetin-5-O-glucuronide*	350132	497882	379880	5.62679e+06	5.41781e+06	5.6742e+06
Quercetin-3-O-(6''-O-acetyl)galactoside	113093	107910	129921	1.60178e+06	1.32723e+06	1.32479e+06
Myricetin-3-O-glucuronide	19709.2	20411	15769.3	312590	325218	385638
Isorhamnetin-3-O-gallate	246987	157989	211481	98658.4	117722	84451.7
Isorhamnetin-3-O-(6''-acetylglucoside)	138542	148878	43765.8	60689.7	85421.2	36523.2
Quercetin-3-O-(2''-O-rhamnosyl)galactoside*	1.87715e+06	1.73839e+06	1.65895e+06	2.42557e+06	2.31756e+06	2.04323e+06
Kaempferol-3-O-arabinoside	850052	951315	894471	2.44721e+07	2.54773e+07	2.36952e+07
Isotamarixin	317562	301849	246465	117879	133341	155573
Azalein (Azaleatin-3-O-rhamnoside)	150656	135244	101468	5564.61	5945.4	2347.66
Isohyperoside*	3.11828e+07	2.51734e+07	2.63725e+07	5.80138e+07	4.78943e+07	5.70769e+07
Quercetin-3-O-xyloside (Reynoutrin)*	601414	646049	562913	7.81631e+06	8.29334e+06	7.7896e+06
Azaleatin (5-O-Methylquercetin)	939264	1.18706e+06	989096	1.28369e+06	1.2373e+06	1.11916e+06
Quercetin-3-O-(6''-O-p-Coumaroyl)glucoside	1.55105e+06	1.73897e+06	1.61244e+06	4.79893e+06	4.97149e+06	4.54761e+06
Kaempferol-3-O-(6''-malonyl)galactoside*	183788	140742	140790	3.10402e+06	3.89681e+06	4.24509e+06
Myricetin-3-O-xyloside*	30187.9	26496.6	21867.1	52864.6	68290.7	78475.2
Quercetin-4'-O-glucuronide*	106516	106092	113011	1.53035e+06	1.56572e+06	1.58984e+06
Quercetin-3-O-(4''-O-galloyl)arabinoside	85956.7	81188	98251.5	30840.2	51761.6	41257
Quercetin-3-O-neohesperidoside*	9.61684e+06	1.02827e+07	1.07667e+07	5.84876e+06	1.00362e+07	2.38094e+07
Quercetin-3-O-sambubioside*	1.79941e+06	1.36285e+06	1.73427e+06	1.33713e+07	1.44272e+07	16134849
Isorhamnetin-3-O-Glucoside*	447355	422182	278640	902329	986630	913032
Patuletin-3-O-glucoside	48553.9	10785.3	42295.6	34661	28070.2	37274
6-Methoxykaempferol-3-O-glucoside	333422	379843	274882	925270	863754	1.04367e+06
3,5,4'-Trihydroxy-7-methoxyflavone (Rhamnocitrin)	79939.3	83310.2	97879.2	9	9	9
Quercetin-3-O-(6''-O-arabinosyl)glucoside*	319625	268756	341993	2.85133e+06	3.24754e+06	2.63229e+06
Kaempferol-3-O-(6''-O-acetyl)glucoside	17779	18826.9	18608.8	1.00979e+06	856567	911757
3-O-Methylquercetin	55514.1	60816.1	55279.3	16604.1	9731.62	15511.9
Quercetin-3-O-rutinoside-7-O-glucoside	5.82249e+06	5.42384e+06	6.21765e+06	6.31473e+06	6.19662e+06	5.57119e+06
Quercetin-3-O-(2''-O-glucosyl)glucuronide	1.531e+06	1.62609e+06	1.63031e+06	5.13737e+06	5.43713e+06	5.04092e+06
Quercetin-7-O-(2''-malonyl)glucosyl-5-O-glucoside*	59030.1	57698.1	66259.8	369090	360593	371291
Quercetin-3-O-(4''-O-glucosyl)rhamnoside*	1.0328e+07	8.51548e+06	9.30578e+06	2.05008e+07	1.37062e+07	2.49554e+07
Quercetin-3-O-(2''-O-malonyl)glucoside-7-O-arabinoside	12300.1	21936.4	8652.53	118359	124571	155836
Kaempferol-3-O-(6''-malonyl)glucoside*	170201	182288	157902	4.74243e+06	4.40009e+06	4.3639e+06
8-Methoxykaempferol-7-O-rhamnoside	77158.9	75686.4	62748.6	174456	206594	188999
Quercetin-3-O-sophoroside-7-O-rhamnoside	1.08156e+06	904218	851613	654175	533842	656569
Kaempferol-3-O-sophoroside-7-O-rhamnoside	9.36807e+06	7.77919e+06	1.1114e+07	1.45928e+07	7.76387e+06	1.43634e+07
Isorhamnetin-3-O-galactoide-7-O-rhamnoside*	11963	10713.9	6043.96	275453	193080	274171
Isorhamnetin-3-O-glucoside-7-O-rhamnoside*	21681.9	17519	16654.7	223670	222783	224206
Quercetin-3-O-glucoside-7-O-rhamnoside*	1.11094e+07	7.66399e+06	9.07703e+06	3.12805e+07	1.04201e+07	2.3771e+07
Kaempferol-3-O-glucoside-7-O-rhamnoside*	6.62014e+06	6.60427e+06	6.7487e+06	1.58536e+07	1.46939e+07	1.48757e+07
Quercetin-3-O-apiosyl(1→2)galactoside*	2.02098e+06	1.53502e+06	1.83668e+06	1.27417e+07	1.58215e+07	1.53066e+07
Kaempferol-3-O-(6''-galloyl)galactoside*	18163.5	7962.56	18949.2	58189.3	67334.1	59872.5
Kaempferol-3-O-(6''-galloyl)glucoside*	15807.3	6913.21	17855.7	65316.1	58375.7	100063
Quercetin-3-O-(6''-O-p-Coumaroyl)galactoside	1.42748e+06	1.55913e+06	1.42979e+06	4.64944e+06	4.35635e+06	4.32509e+06
Quercetin-3-O-rhamnoside(Quercitrin)	19238.3	23181.9	11364.6	81823	97019.1	78566.6
Quercetin-3-O-rutinoside (Rutin)*	2.09029e+06	2.49396e+06	2.47843e+06	5.05662e+06	2.06829e+06	5.04941e+06
Quercetin-3-O-galactoside (Hyperin)*	1.52167e+07	1.78873e+07	1.52046e+07	3.0989e+07	3.43717e+07	3.16029e+07
Kaempferol-7-O-glucoside*	583149	101005	674430	1.99906e+06	2.42335e+06	2.22338e+06
Quercetin-3-O-glucoside (Isoquercitrin)*	9.9264e+06	1.19714e+07	1.03491e+07	2.20462e+07	2.1774e+07	2.01339e+07
Quercetin-4'-O-glucoside (Spiraeoside)*	8.18262e+06	8.50488e+06	7.70455e+06	1.95189e+07	1.84105e+07	1.76431e+07
Kaempferol-3-O-galactoside (Trifolin)*	547601	555439	589118	2.38509e+06	2.27269e+06	2.10385e+06
Kaempferol-3-O-robinoside-7-O-rhamnoside (Robinin)	18930.2	14046.4	23201.4	31904.5	36651.1	43533.3
Kaempferol (3,5,7,4'-Tetrahydroxyflavone)	14493	10912.7	14067.9	56819.1	50153.1	56579.2
Quercetin-7-O-glucoside*	7.51613e+06	8.7089e+06	8.68897e+06	2.13496e+07	1.9617e+07	2.07858e+07
Avicularin(Quercetin-3-O-α-L-arabinofuranoside)	565091	471428	484145	8.47123e+06	8.04976e+06	8.40953e+06
Quercetin-3-O-arabinoside*	6.40382e+06	5.73909e+06	7.30557e+06	6.35426e+07	6.68678e+07	5.68229e+07
Quercetin	139460	115680	156956	286775	253052	260036
Kaempferol-3-O-rutinoside(Nicotiflorin)*	6.74879e+06	5.87727e+06	5.64979e+06	1.61575e+07	1.45131e+07	1.26978e+07
Kaempferol-3-O-neohesperidoside*	5.41857e+06	6.54345e+06	6.09029e+06	1.47386e+07	1.28962e+07	1.34983e+07
Isorhamnetin-3-O-rutinoside (Narcissin)*	164557	114657	176234	234107	165235	244493
Quercetin-3-O-sophoroside (Baimaside)	7.26027e+06	6.54953e+06	5.58456e+06	4.06787e+06	4.84933e+06	4.73323e+06
Kaempferol-3-O-glucorhamnoside*	6.53923e+06	5.90592e+06	5.66973e+06	1.41749e+07	1.52408e+07	1.47738e+07
Hesperetin-8-C-glucoside-3'-O-glucoside*	84364.6	53555.9	219211	635344	530224	564924
Hesperetin-6-C-glucoside-7-O-glucoside*	385773	346110	345782	251655	285933	308379
Quercetin-7-O-(6''-malonyl)glucosyl-5-O-glucoside*	12485.8	12684.8	8844.4	111305	157799	133127
Isorhamnetin-3-O-neohesperidoside*	21681.9	17519	16654.7	223670	222783	224206
Kaempferol-3-O-robinobioside(Biorobin)*	135068	333578	368663	2.94735e+06	2.77292e+06	2.41779e+06
Quercetin-3-O-robinobioside*	4.47381e+06	4.78063e+06	4.085e+06	6.18123e+06	7.70189e+06	7.61306e+06
Myricetin-3-O-arabinoside*	117503	121283	130007	260513	328904	282707
Kaempferide-3-O-glucuronide	1.42114e+07	7.36068e+06	1.43288e+07	1.55487e+07	1.55117e+07	1.44078e+07
Quercetin-3-O-(2''-O-acetyl)glucuronide	400600	348946	447265	236763	220364	263916
3,5,6,7,8,3',4'-Heptamethoxyflavone	46491	64981.1	5448.98	4601.36	22869	59796.2
Quercetin-7-O-(6''-malonyl)glucoside	439820	488703	397151	3.57785e+06	3.43375e+06	3.24959e+06
Epimedoside A	60972.2	50343.3	55960.5	134315	122182	115727
Kaempferol-3-O-neohesperidoside-7-O-glucoside	9.36807e+06	7.77919e+06	1.1114e+07	1.45928e+07	7.76387e+06	1.43634e+07
Biondnoid I	412561	476914	464446	2.31075e+06	2.22764e+06	2.44164e+06
6-Hydroxykaempferol-7-O-glucoside	3.24127e+07	3.15643e+07	3.32018e+07	5.18743e+07	4.52943e+07	5.65841e+07
6-Hydroxykaempferol-3,6-O-Diglucoside*	6.15076e+06	7.06583e+06	6.23001e+06	4.26621e+06	4.45568e+06	4.33008e+06
6-Hydroxykaempferol-7,6-O-Diglucoside*	819640	545805	452829	1.7157e+06	1.38856e+06	1.60862e+06
6-Hydroxykaempferol-3-O-rutinoside-6-O-glucoside	126599	122033	138014	117086	120397	130825
Quercetin-5-O-β-D-glucoside*	2.89633e+07	3.02261e+07	2.24835e+07	5.43228e+07	5.56577e+07	5.16851e+07
Kaempferol-3-O-(6''-Rhamnosyl-2''-Glucosyl)Glucoside (Camelliaside A)	3.23251e+06	4.70412e+06	4.98314e+06	396666	293511	553079
Kaempferol-4'-O-glucoside*	1.03182e+07	1.10788e+07	1.18951e+07	1.42532e+07	1.29448e+07	1.02847e+07
Quercetin 3-O-glucoside 7-O-xyloside*	1.55203e+06	1.50639e+06	1.57908e+06	1.28808e+07	1.25491e+07	1.35883e+07
Quercetin-3,7-Di-O-glucoside	1.15178e+06	1.11548e+06	1.00725e+06	904395	2.62939e+06	2.12078e+06
kaempferol-3-O-β-glucopyranosyl (1 → 2)-β-galactopyranoside 7-O-α-rhamnopyranoside	3.41082e+06	3.45787e+06	3.30777e+06	2.75344e+06	2.8294e+06	2.93095e+06
Rhodionidin	1.67694e+06	1.68211e+06	1.17756e+06	2.36152e+06	2.67212e+06	2.26251e+06
Rhodioflavonoside	364412	337615	303680	269981	276738	233540
Tamarixetin-3-O-(6''-malonyl)glucoside	45827.1	66827.8	49564.8	137581	155399	105962
Robinetin	407165	293672	375990	1.67901e+06	1.44135e+06	1.40237e+06
Juglanin	878075	964978	1.0885e+06	2.58644e+07	2.6039e+07	2.38257e+07
Leucocyanidin	507967	607873	538668	994851	1.12609e+06	1.07033e+06
Epicatechin glucoside	543846	545329	578723	2.01645e+06	1.56762e+06	1.51324e+06
Tetrahydroxyflavan-(4α-8-epicatechin)	52020.9	55939.4	61003.2	176905	207717	242780
Cinchonain Ib	140127	117970	176282	86603.4	98126.6	106500
7-O-Galloyltricetiflavan	23529.1	29198	35172.9	2.43609e+06	2.46621e+06	2.52535e+06
3'-O-Methyl-epicatechin	121233	146114	223548	288623	396107	417450
8,8'-Methylenebiscatechin	20312.8	15915.8	12824.9	314755	340206	323490
Epigallocatechin-3-gallate*	50653.9	9143.97	22538.5	156084	202070	144545
Catechin*	310120	305003	326270	1.70038e+07	1.72915e+07	1.66788e+07
Catechin gallate*	64171	70668.9	88055.5	3.43928e+06	4.06892e+06	3.6515e+06
Epicatechin gallate*	4905.19	32075.3	50279.1	1.89187e+06	1.84323e+06	2.50494e+06
Epiafzelechin*	2.57814e+06	2.47751e+06	3.07739e+06	1.07985e+06	1.16363e+06	1.22992e+06
Gallocatechin gallate*	17340.6	807.486	2332.35	35460.5	39186.9	21542.7
Catechin-catechin-catechin	762832	845385	754744	5.93375e+06	5.9361e+06	6.61844e+06
Epicatechin-epiafzelechin	3.04867e+06	3.31714e+06	3.40454e+06	61405990	5.95262e+07	6.28024e+07
Epicatechin*	812850	746215	1.02065e+06	2.7965e+06	2.12481e+06	3.06092e+06
Afzelechin (3,5,7,4'-Tetrahydroxyflavan)*	74706	101299	133173	488458	502045	470710
Cinchonain Ic	321357	393129	446364	1.12076e+06	1.07005e+06	1.08724e+06
Cinchonain Id	274790	293065	354930	412922	383272	410079
Cinchonain Ia	51965	56633.5	47374.4	64016.2	67977	60253.7
catechin-4-β-D-galactopyranoside	632343	595359	612912	2.04179e+06	1.99156e+06	2.0451e+06
Epicatechin-6-C-β-D-glucopyranoside	489873	521231	548391	1.43855e+06	1.34751e+06	1.48433e+06
Epicatechin-3'-O-β-D-glucopyranoside	489873	521231	548391	1.43855e+06	1.34751e+06	1.48433e+06
Epigallocatechin	109186	124224	116444	70883	85167.4	98170.5
Gemin D	183082	207502	175555	728592	728757	793926
Casuariin	121706	93758.6	124145	561210	537908	670740
Praecoxin D	6964.38	7476.09	16800.7	122254	109531	97777.4
Cinnamtannin B1	104782	114730	89670.3	545976	568039	672950
Ellagic acid-4-O-glucoside	984953	1.24851e+06	1.15569e+06	1.15779e+06	1.08887e+06	1.02481e+06
Ellagic acid-4-O-rhamnoside	1.17963e+07	1.10361e+07	1.27939e+07	1.27278e+07	1.30969e+07	1.27347e+07
Pedunculagin	178086	162085	228759	879244	833413	806557
Sanguiin H1	172111	204331	208684	214780	207738	175609
Sanguiin H4	88498.7	107800	152093	1.62239e+06	1.57089e+06	1.63782e+06
Rugosin A	41590.5	55631.3	51602.7	15005	34377.4	42195.2
Petasiphenol	31418	36966.2	21060.5	141733	142822	112931
Curculigoside C	9	9	9	82710.7	113978	78074.2
Praecoxin A	85617.9	148232	103467	31579.1	63428.3	33047.7
3-O-Methylellagic acid	6.04949e+06	7.0348e+06	6.64971e+06	1.38938e+07	1.45891e+07	1.42577e+07
Granatin A	139398	215964	136410	595935	765354	708657
Casuarinin	1.08553e+07	1.07443e+07	1.13583e+07	1.10836e+07	1.07742e+07	9.60472e+06
Tellimagrandin I	216239	220770	188316	136206	169692	122579
Granatin B (1-galloyl-2,4-DHHDP-3,6-HHDP-glucose)	140531	173861	86346.3	122885	98136.3	90723.3
Ellagic acid-4-O-Xyloside	2.79854e+07	2.6035e+07	3.40375e+07	3.00881e+07	2.70163e+07	2.80246e+07
1,3-Di-O-galloyl-4,6-(S)-HHDP-β-D-glucose	220002	205172	240007	113847	123508	134300
3-O-Methylellagic acid-4'-O-(5''-O-acetyl)arabinoside	1.33004e+07	1.06212e+07	1.01653e+07	3.24089e+06	3.65038e+06	3.38377e+06
Terchebin	254533	239824	326836	103282	77351.4	111779
Isocorilagin	92711.9	128309	151803	1.92317e+06	1.79997e+06	1.63434e+06
Punicafolin	39252.5	38827.8	43853.4	14927.4	20365.6	28088.3
Geraniin	139996	240821	74363.3	136270	116347	147611
Chebulagic acid	169995	235064	66729.9	87444.5	102921	116648
Corilagin	100308	110467	121806	1.78074e+06	1.59114e+06	1.81456e+06
Ellagic acid	1.41804e+06	1.5804e+06	1.38266e+06	4.59319e+06	5.00712e+06	4.0238e+06
Digalloylchebuloylglucose	23163.2	15068.7	29490.5	54018.7	49156.1	41561.9
Cinnamtannin D1	13245.5	5217.26	8728.2	24560.2	35368.7	34861.5
Cinnamtannin A2	27307	22303.3	15142.4	226308	268876	244730
Cinnamtannin B2	41924.5	64189.3	48113.7	414618	456125	563344
Arecatannin B1	136832	124326	133793	912127	885877	1.11499e+06
Arecatannin C1	334038	323426	348438	2.03843e+06	1.95482e+06	2.08319e+06
Gambiriin B3	135644	107751	120095	1.62352e+06	770530	1.6596e+06
Gambiriin A1	36584.8	34428	55482.1	156363	214985	164335
Digalloyl-HHDP-glucose	220002	205172	240007	113847	123508	134300
Isostrictinin	163839	180431	175236	614927	783223	749268
1,2,3,4,6-penta-galloyl-glucose	9	9	9	195858	259490	234240
pterocaryaninB	48182	23971.3	63589.7	46533	46597.9	44261.8
3,3'-O-Dimethylellagic Acid	55113.2	48699.4	52448.3	70222.9	63405.1	69493
3-O-galloylprocyanidin B1	1981.19	1088.48	9472.57	428992	330536	367454
Aesculitannin B	81981.4	72909.6	81423.9	255047	308336	263365
Strictinin	100308	110467	121806	1.78074e+06	1.59114e+06	1.81456e+06
2α,3α-Epoxy-5,7,3',4'-tetrahydroxyflavan-(4β-8-catechin)	52628.5	61308.5	73494.5	386866	286396	385912
2α,3α-Epoxy-5,7,3',4'-tetrahydroxyflavan-(4β-8-epicatechin)	53237.2	61025.4	77610.6	233411	285149	272951
Procyanidin A6	7751.6	13999.6	11316.1	347210	271869	354310
Galloylprocyanidin B4	2887.94	10257.5	4763.03	382707	401012	439655
Procyanidin B1*	730330	868979	666570	2.15927e+07	1.93976e+07	2.20606e+07
Procyanidin B2*	7.435e+06	7.97377e+06	8.68333e+06	3.62888e+07	4.03047e+07	3.78807e+07
Proanthocyanidins	12216	17940.9	5728.75	35778.1	49203.6	43253.6
Procyanidin A1*	24311.2	12192.1	17411.9	18590.6	14437.4	26807.3
Procyanidin A2*	24094.2	19539.7	35293.3	120029	184747	181271
Procyanidin B3*	7.10884e+06	7.26282e+06	6.089e+06	3.02732e+07	3.00168e+07	3.25752e+07
Procyanidin C1	685907	606085	671184	4.7559e+06	3.63578e+06	4.74053e+06
Procyanidin C2	466522	356171	562076	4.27848e+06	4.64787e+06	4.38704e+06
Procyanidin B4*	355043	420350	475147	880770	934049	915841
6'-O-caffeoylcatalpol	33671.2	51620.3	28561.7	35179.3	20997.9	36757.7
syringaresinol-4-O-β-D-glucopyranoside	2.05899e+06	2.05005e+06	2.24484e+06	2.48058e+06	2.79819e+06	2.45794e+06
palmitic amide	1.04269e+07	9.98682e+06	7.74022e+06	7.24755e+06	6.93989e+06	7.87162e+06
Sarisan	901958	1.13253e+06	1.13574e+06	433980	409815	422867
6-methoxygeniposidic acid	15133.2	5148.05	11636	74028.6	98291.7	80667.8
3-(α,4-Dihydroxy-3-methoxybenzyl)-4-(hydroxy-3-methoxybenzyl)	80466.8	129117	107212	1.00294e+06	853243	1.04339e+06
Eugenyl formate	2.72856e+06	2.85441e+06	2.78625e+06	1.34578e+06	1.30687e+06	1.50079e+06
1-((Pentanoyl)phloroglucinyl]-β-D-glucopyranoside	637936	478105	614297	57335.4	68493.8	67996.4
α-Conidendrin	289240	233050	311191	1.26969e+06	1.76868e+06	1.07922e+06
1,5-dihydroxy ketone-6 murine O-β-D-glucoside	197048	170698	176833	163314	204429	222233
procyanidinB-2	8.06917e+06	9.10219e+06	7.69896e+06	3.86064e+07	3.93668e+07	3.65454e+07
2-Aminoethylphosphonate	26883.2	36901.6	34806.8	43441.7	36346.4	32688.7
4-Methyl-5-thiazoleethanol	417659	412452	445253	391796	395730	392979
Erigeside B	128996	143105	147156	75215.5	61626.2	87826.7
2,4,6-Trihydroxybenzophenone	2.54678e+06	2.85095e+06	2.99226e+06	7.96204e+06	7.18564e+06	7.4497e+06
3-Methylbutyl 6-O-(alpha-L-arabinopyranosyl)-beta-D-glucopyranoside	379123	357161	334970	1.24883e+06	1.27166e+06	1.20121e+06
1-Hexanol arabinosylglucoside	207671	184704	211953	209758	237839	250350
1-Octen-3-Ol-3-O-Beta-D-Xylopyranosyl(1→6)-Beta-D-Glucopyranoside	188555	200968	193139	182735	203663	172857
Geranyl 6-O-xylopyranosyl-glucopyranoside	96495.3	84951.5	127309	159799	150084	197368
Abscisic acid D-glucopyranosyl ester	75188.7	91688.4	129640	49267.9	19986.9	43293.5
Rugosic acid A	733048	702154	704718	117282	116275	117586
Paeonoside	2.9495e+06	4.63085e+06	3.23522e+06	695134	1.42002e+06	1.19098e+06
9,12-Octadecadienoic acid,ethyl ester	72096.9	77006.8	71703.5	408853	432492	435418
Pentadecanoic acid,14-methyl-,methyl ester	557933	429596	252605	329151	372167	364100
Salicylacyl Glucuronide	206043	237464	140454	514000	475587	472210
6,7-dimethoxy-2-[2-(4'-hydroxy-3'-methoxyphenyl)ethyl]chromone	37921.8	27918.8	37902.6	439223	465697	396048
6,7-dimethoxy-2-[2-phenylethyl]chromone	19916.1	33689.9	24500.5	250488	294282	277582
Pyridine-4-formyl-O-β-D-glucopyranoside	3.49297e+07	3.48365e+07	3.74728e+07	3.39849e+06	3.62521e+06	3.52152e+06
2,6-Dimethoxy-4-hydroxyphenol-1-O-ß-D-glucopyranoside	1.4137e+06	1.52771e+06	1.5086e+06	1.75627e+06	1.9937e+06	2.00927e+06
5-Hydroxymethylfurfural	2.41408e+06	1.55528e+06	1.50861e+06	1.45707e+06	1.77054e+06	920357
2-Pentyl-3-phenyl-2-propenal	57578.3	60944.8	59879.1	56250.1	49636.8	54955.5
4-Guanidinobutanal	1.54857e+06	1.61548e+06	1.50493e+06	1.07202e+06	1.16677e+06	1.1081e+06
3,5,7,4'-Tetrahydroxy-Coumaronochromone	320058	353276	267306	398551	317234	759639
5-O-Methylvisammioside	1.23498e+06	1.04675e+06	1.04325e+06	1.03972e+06	1.06462e+06	1.02891e+06
Cimifugin-7,4'-di-O-glucoside	57461.3	21671.6	52126.6	31507.4	52044.1	41900.7
Capillarisin	106227	177397	132863	83607.4	71999.7	70318.6
Inositol*	2.11453e+06	1.99018e+06	2.47575e+06	5.62481e+06	4.8905e+06	5.41964e+06
Planteose*	67653.1	74363.3	73593.5	73629.9	56170.5	57566
3-Dehydro-L-Threonic Acid	1.04261e+07	1.08919e+07	1.00184e+07	3.58703e+06	3.6009e+06	2.46323e+06
Verbascose	2743.24	1878.15	2616.66	5766.92	7042.37	5782.06
Stachyose	30430.6	21847.2	30728.9	105547	124101	67264.4
Rutinose	681055	745940	767792	647966	623147	440114
1-(sn-Glycero-3-phospho)-1D-myo-inositol	1.97038e+07	1.73918e+07	1.91602e+07	2.24773e+07	1.93203e+07	2.24831e+07
D-Maltose	3.42014e+07	3.26737e+07	2.17487e+07	1.60846e+07	1.50718e+07	1.28964e+07
2''-hydroxynicotinamide	18206.2	34964.6	18585.2	110218	103975	102169
Lactobiose	3.45837e+07	3.36333e+07	3.66862e+07	1.41454e+07	1.25546e+07	1.05259e+07
D-Arabinono-1,4-lactone	1.81115e+06	1.88591e+06	1.85039e+06	863234	2.51406e+06	774244
D-Sorbitol	340315	313599	342652	1.02808e+06	1.01319e+06	1.04046e+06
D-Trehalose	1.5521e+07	1.8814e+07	1.95505e+07	7.51269e+06	9.72477e+06	5.93057e+06
D-Xylonic acid	1.4631e+07	1.56184e+07	1.5416e+07	1.763e+07	1.64868e+07	1.63707e+07
D-Arabitol	1.12185e+06	934720	1.11934e+06	1.44225e+06	1.61205e+06	1.59829e+06
Maltotriose*	644541	449818	401043	514659	490161	466169
1,6-anhydro-β-D-glucose	1.86702e+06	1.90329e+06	1.91643e+06	4.67584e+06	5.56115e+06	4.88434e+06
D-Threonic Acid	474989	494213	524997	1.01389e+06	1.09055e+06	1.0271e+06
Galactinol	815714	782681	901951	2.06865e+06	2.01939e+06	1.97105e+06
Glucose-1-phosphate*	3.68393e+07	3.6378e+07	3.82352e+07	9.83043e+06	1.05545e+07	1.14678e+07
D-Fructose*	2.06153e+06	1.89814e+06	2.39952e+06	5.38673e+06	5.30569e+06	5.50199e+06
D-Galacturonic acid*	7.67407e+06	7.63848e+06	8.83554e+06	1.79886e+07	1.79904e+07	1.69245e+07
Melibiose	1.16322e+07	1.01239e+07	1.87755e+07	5.87116e+06	5.1525e+06	5.69419e+06
D-Panose*	328226	346605	403357	370505	446206	338056
D-Maltotetraose	8007.01	9295.94	7859.81	43671.9	51877.9	31834.8
D-Fucose	43843.1	47589.3	52877.8	194227	179658	211679
Maltitol	623750	830131	886274	527852	576393	518322
D-Pinitol	7.84457e+06	9.32365e+06	9.07558e+06	1.69934e+07	1.55056e+07	1.69986e+07
D-Fructose 6-Phosphate*	3.73564e+07	2.81645e+07	3.20459e+07	1.32067e+07	1.13665e+07	9
Trehalose 6-phosphate	485765	431158	505366	612391	596435	514727
N-Acetyl-D-galactosamine*	1.9198e+06	2.3013e+06	2.43472e+06	1.95639e+06	1.65777e+06	1.66718e+06
D-Glucose*	2.174e+06	1.86954e+06	2.16088e+06	5.36466e+06	5.49214e+06	6.23123e+06
N-Acetyl-D-mannosamine*	290799	326717	366560	847559	659774	616782
D-Glucurono-6,3-lactone	88359.3	104686	125888	226645	188435	176624
Erythrose	381719	331590	452860	1.30787e+06	1.14071e+06	1.14733e+06
Isomaltulose	3.13363e+07	4.02938e+07	3.3412e+07	1.24876e+07	1.31097e+07	1.24327e+07
L-Fucitol	913648	894651	964453	2.23832e+06	1.68736e+06	1.95211e+06
L-Xylose*	1.13786e+06	1.12414e+06	1.29859e+06	2.93786e+06	2.6991e+06	2.63413e+06
D-Cellobiose	308012	433929	406147	739415	671446	640737
Manninotriose*	36831.6	22690.7	15676.9	71859.5	58490.6	67787.7
Maltopentaose	7581.93	16950.5	6990.86	6203.53	6462.84	5267.24
D-Arabinose*	1.31022e+06	1.35794e+06	1.34698e+06	2.65254e+06	3.1083e+06	2.7191e+06
Allitol	628588	615429	564672	1.18452e+06	1.64305e+06	1.47979e+06
D-Threose	1.37454e+06	1.46183e+06	1.40912e+06	2.61504e+06	2.32808e+06	2.39757e+06
DMelezitose O-rhamnoside	177753	174762	135631	32606.5	15396.1	30386.5
N-Acetyl-D-glucosamine-1-phosphate	20260.7	9225.29	21320.9	18081.7	24502.7	46560.9
Glucarate O-Phosphoric acid	2.38474e+07	2.06741e+07	2.10723e+07	5.37932e+07	5.44737e+07	5.27851e+07
D-Melezitose*	858156	1.03226e+06	1.14082e+06	620620	698837	558138
Xylitol	1.82953e+06	1.99616e+06	1.86477e+06	2.58274e+06	2.24383e+06	2.63097e+06
D-Sucrose	2.78236e+07	3.5838e+07	3.26062e+07	1.00672e+07	1.06285e+07	6.75718e+06
Gluconic acid	4.08301e+06	4.44741e+06	4.49157e+06	1.74995e+07	1.83651e+07	1.4796e+07
D-Glucono-1,5-lactone	435286	453060	519127	1.5015e+06	1.18243e+06	1.32515e+06
D-Panthenol	1.2586e+06	310600	312490	563994	696900	489331
Raffinose*	635478	793125	950732	1.69878e+06	1.52826e+06	1.47773e+06
D-Threitol	1.26508e+06	1.41227e+06	1.29467e+06	1.55789e+06	1.50883e+06	1.46781e+06
1,5-Anhydro-D-glucitol	390152	481594	553433	1.76311e+06	1.6046e+06	1.3926e+06
D-Fructose-1,6-biphosphate*	353812	403515	575038	370958	294547	341903
D-Glucoronic acid*	8.01348e+06	1.01336e+07	9.25305e+06	1.90189e+07	1.90539e+07	1.77182e+07
D-Mannose*	2.12824e+06	1.91773e+06	2.52235e+06	5.03433e+06	5.59763e+06	6.08017e+06
D-Galactose*	2.01446e+06	1.81013e+06	2.4032e+06	5.07849e+06	5.66108e+06	5.60809e+06
2,6-Dimethyl-7-octene-2,3,6-triol	306804	232031	173500	569745	543086	531563
Glucopyranose 6-Hydroxydecanoate	112969	97832	115345	20142.5	10387.2	21424.5
Dihydroxyoctanoic acid glucoside	23986	31927.4	16222.4	25401.6	16047.4	14762.9
1-O-Acetyl-Glucopyranose 6-Hydroxydecanoate	18073.9	25330.1	28362.5	9	3555.71	12527.7
1-O-Acetyl-Glucopyranose 6-Decanoate	4289.61	10833.4	7545.92	37982.6	43356.1	52265.1
D-Ribose*	1.55221e+06	1.37324e+06	1.48025e+06	535350	657208	423295
3-Phospho-D-glyceric acid	528647	519866	635525	319950	195906	317066
Sorbitol-6-phosphate	235218	261618	248334	74497	119633	127254
D-Galactaric acid	2.38897e+06	2.51388e+06	2.63742e+06	2.57058e+06	3.37569e+06	3.47521e+06
D-Glucose 1,6-bisphosphate*	1.1857e+06	1.23108e+06	1.45857e+06	1.39323e+06	1.51589e+06	1.28963e+06
D-Saccharic acid	3.23767e+06	3.01324e+06	3.40528e+06	3.51256e+06	4.27221e+06	3.392e+06
D-Glucosamine 1-phosphate	437570	471093	547621	639586	821650	709921
2-Dehydro-3-deoxy-L-arabinonate	1.21379e+06	1.25548e+06	1.08977e+06	1.14896e+06	1.35256e+06	1.18609e+06
2,3-Dihydroxypropanal	11261.6	13508	12852	21679.9	25301.1	20287.9
Dihydroxyacetone phosphate	2.16301e+06	2.11129e+06	2.98977e+06	468240	532780	476905
D-Erythrose-4-phosphate	468386	520713	654812	283088	330752	322141
Roseoside	7.29413e+06	6.2956e+06	7.38676e+06	3.72268e+06	3.85752e+06	4.05827e+06
L-Ascorbic acid (Vitamin C)*	9.37332e+06	1.16973e+07	1.20982e+07	9.50942e+06	9.54669e+06	9.57921e+06
Dehydroascorbic acid	51143.9	56710.7	91010	280945	255955	300894
Nicotinamide	709874	480091	509257	1.79015e+06	1.77317e+06	1.79449e+06
Riboflavin (Vitamin B2)	647144	596567	540249	1.80019e+06	1.9463e+06	1.77677e+06
Isonicotinic acid*	513735	466001	484534	915945	932371	858256
Phylloquinone (Vitamin K1)	9882.07	21190.9	23037	9200.48	8866.3	9555.34
Erythorbic Acid; Isoascorbic Acid*	660783	535268	928390	1.21738e+06	748151	1.10204e+06
N-(beta-D-Glucosyl)nicotinate	3.59933e+07	3.58369e+07	3.68677e+07	3.61275e+06	3.86303e+06	5.7412e+06
Nicotinate D-ribonucleoside	7.81151e+06	8.04283e+06	7.49072e+06	1.15285e+07	1.11644e+07	1.16087e+07
Pyridoxine-5'-O-glucoside	287683	321130	292498	298564	232212	224940
Thiamine (Vitamin B1)	170033	180450	166027	1.8548e+06	1.64784e+06	1.87647e+06
Nicotinic acid (Vitamin B3)*	343643	374092	311214	1.28723e+06	1.14564e+06	1.22583e+06
Menatetrenone (Vitamin K2)	374404	285498	451265	747445	742363	812447
Pyridoxine	1.18918e+06	1.44773e+06	1.26556e+06	1.29686e+06	1.39445e+06	1.4133e+06
Orotic acid (Vitamin B13)	315666	543721	443803	475519	626968	427802
Biotin	1.96561e+06	1.75416e+06	1.63249e+06	321450	399055	492575
4-Pyridoxic acid	129392	124198	113770	94343.1	92870.1	100776
11-Cis-Retinol	4597.44	3773.44	3786.53	2950.08	2988.38	2583.92
Pyridoxal	160066	200782	208983	189826	157143	144446
D-Pantothenic Acid	7.78774e+07	7.18248e+07	7.62882e+07	3.51291e+07	3.5527e+07	3.56287e+07
