# Supplementary material for: Analysis of Differences in Metabolite and Antioxidant Activity in Highland Red Raspberry Pulp Based on Widely Targeted Metabolomics
Source: Molecules. 2025 May 11;30(10):2124. doi: 10.3390/molecules30102124 (PMC12113833; doi:10.3390/molecules30102124)
Supplement: Supplementary file 1 [file molecules-30-02124-s001.zip › supplementry/Table S2 All the differential metabolites.xlsx]

## Sheet: Sheet1
Index	Compounds	Log2FC
Cmbn003318	5-hydroxy-10-O-p-methoxycinnaminyl pentafucin	-2.88117
Cmcp006013	Pyridine	3.02206
Cmcp006262	Prickly pear	2.19395
Cmcp007058	1α,2β,3β,19α-tetrahydroxy bear fruit-12-ene-28-acid	2.08509
Cmhn001271	Plumine	1.99151
Cmhn001369	Wood ephera tanning	2.38168
Cmhn002124	Early-born Jingjie Huasu D	3.39903
Cmmp006152	Remove Jia'ajiang olive kernel acid	3.42966
Cmsn002480	Open ring isochlorophytin-9'-O-glucoside	-2.59622
Cmsn002813	2-O-(4-hydroxybenzoyl ester)-2,4,6-trihydroxyphenylacetate methyl ester	3.37678
Cmsp003083	Dehydrododecaneol-4-O-glucoside	2.18927
Cmsp004086	Dihydroxine	3.90266
Cmyp005063	Large-toothed poplar	2.06009
Cmzn005251	6-O-Caffeoylarbutin	1.74674
Cmzp002057	6-O-acetyl arbutin	-1.31558
Hahp000801	Alanine betaine	-1.30365
Happ001819	Peony florin-3-O-(6''-O-caffeoyl)glucoside	4.9335
HJAP135	Josonine-7-O-(6''-O-propanoyl)glucoside	3.37443
HJAP148	Sannitol-3-O-Sambubisglycoside	16.7607
HJN003	1-O-mustardyl-D-glucose	-1.13196
HJN012	4,7,9,9'-Tetrahydroxy-3,3'-dimethoxy-8-O-4'-neolignin	3.5018
HJN041.	Epicatechins	1.61171
HJN 043	.Cinnamon tannin B1	2.53098
HJN049.	2α,3α-epoxy-5,7,3',4'-tetrahydroxyflanan-(4β-8-catechin)	2.4985
HJN053	2α,3α-epoxy-5,7,3',4'-tetrahydroxyflanalane-(4β-8-epicatechatin)	2.04446
HJN055	Dihydrocharkene-4'-O-glucoside	1.52255
HJN069.	Tetrahydroxyflavone-(4α-8-ephicapatechin)	1.89268
HJN074.	Proanthocyanin A6	4.87954
HJN076	Josonin-7-O-new cellum peel glycosides	4.02692
HJN078.	Josonin-7-O-(2''-O-arabic sugar)glucoside	5.43427
HJN079	Josonine-7-O-glucosides	4.23353
HJN086	Holy grass phenol-3'-O-glucoside*	2.16085
HJN090	Rivetin-7-O-glucoside	3.31494
HJN093	2-O-salicyyl-6-O-galyl-D-glucose	5.23899
HJN 094	Gallic anthocyanin B4	6.09408
HJN110.	Birch fatty acid	1.62431
Hmcn001415	Bead ginseng glycosides; large pymoron glycosides	1.43179
Hmcn001884	6-hydroxymucin-5-glucoside	1.27117
Hmcn002743	Goose palm pull resin alcohol A	1.57088
Hmcn004128	P-methoxy curate glucoside	4.23429
Hmcp001578	Isoratin-3,7-O-diglucoside	1.50095
Hmcp001598	Isoratin-3-O-(2''-O-xylose)glucoside	-1.80222
Hmcp001629	Sannephol-3-O-(6''-propanoyl)glucoside-7-O-glucoside	12.5153
Hmcp001858	Sannitol-3-O-araglycoside-7-O-rat plum glycoside	3.74411
Hmcp002207	Isoratin-7-O-glucoside (cranidine)*	1.28711
Hmcp009963	N-methyl malt base	-1.45012
Hmdn001963	Short-leaved methyl sulphenolate	1.87907
Hmdp001794	Kercetin-3-O-(2'',3''-O-digalycyl)glucoside	4.11181
Hmgn001278	De-caffeinyl glycoside	1.23561
Hmgn002833	4-keto rosininol	11.7306
Hmgp002036	Zelan flavonoids-7-O-glucosides (Pseudosaccharides)ULZ 000105 Hmgp002148	1.24083
Hmgp002148	Zelan flavonoid-7-O-alloglycoside	1.28711
Hmgp002189	High crysaccharide-7-O-glucoside; hypercyl glycoside	1.83905
Hmgp002327	3-amino-2-naphthalene acid	-1.27292
Hmhp002834	Cornflower-3-xylycoside	2.29596
Hmhp010886	Fine sin	-1.32356
Hmjn003948	Motor snow oxalic acid	1.08286
Hmjn008136	Dehydrogenated hawthorn acid	4.91374
Hmjp003008	Mucycin-7-O-glucoside-5-O-rat plum glycoside	4.43808
Hmjp003123	Cercetin-5-O-glucoside*	3.76721
Hmln000297	Inositol*	1.27594
Hmln002199	Kercetin-3-O-(6''-O-acetyl)galactoside	3.59952
Hmln002806	5-O-caffeoyl oxalic acid	2.13617
Hmln003169	Luoshi glycoside	2.67288
Hmln003529	Benzoyl primrose glycosides	1.07452
Hmlp002821	Eucoside-3-O-glucoside	4.19472
Hmlp003068	Wax plum	1.18934
Hmlp003185 ULZ 000138 Mucycin-7-O-(6''-propanoyl)glucoside-5-O-rat plum glycoside	木犀草素-7-O-(6''-丙二酰)葡萄糖苷-5-O-鼠李糖苷	3.2256
Hmlp005803	4,4'-dihydroxy-2'-methoxy chalone	4.73493
Hmmp001310	3-indole acrylic acid	-1.09484
Hmmp002121	Isolythel-3-O-gallic ester	-1.03504
Hmmp002248	Geranium-3-O-glucoside-5-O-araglycoside	1.49537
Hmqn002062	Long stalk horse bell	2.14665
Hmqn003212	Diyusu H4	3.79357
Hmqp005411	9-oxy-12Z-octaenoic acid	2.17674
Hmqp005455	15(R)-hydroxy linoleic acid	2.17674
Hmqp006235	Hemolytic phosphatidylcholine 18:4	-1.34171
Hmsn002272	Remove methylpine cypress	1.08519
Hmsp000364	Cyclopentylglycine	1.22199
Hmyn001360	5-(4-hydroxyphenyl)-3-methoxy-4-(3-methylbutyl-2-enyl)benzene-1,2-diol	1.25952
Hmyn005972	Barley kernel ester	-2.11513
Hmyn007168	Hemolytic phosphatidyl glycerin 16:0	2.70433
Hmzp003994	Humacin-6-O-glucoside	-1.1688
HX1196	6-methoxyquinidine ULZ 000171 HX1364	2.98666
HX1364	Isotocopoline-glucoside	2.1985
HX1372.	Yuchuang mucyl glycerin-β-pine oil-based ether	2.83437
Jmgn004021	6-Carbon-glucose-2-hydroxy glycophyll	2.86218
Jmwn004371	4-hydroxyphenylethoxy-8-O-β-D-[6-O-(4-O-β-D-pyran glycoxyl)-octyl]pyran glycoside	3.44756
Jmyp000635	L-acridine-2-carboxylic acid	-1.61357
Laep008549	Glucoside of birch lipidate	3.10734
Lafp006517	Burdock glycosides	2.30956
Lahp003986	3,4-dihydro-4-(4'-hydroxyphenyl)-5,7-dihydroxycoumucin glucoside	3.21365
Lazp005033	Divanyl tetrahydrofuran	2.80424
Lbhp011919	6'-propanoylcin	2.20171
Lcsn000193	Isatioxyneolignoside E	2.92602
Lcyn000106	Yinchaihu new lignin-β-D-glucoside A	1.37221
Lczn000058	6-O-galyl-1-O-vanicyl-β-D-glucose	3.03316
Lczn000080	1,2,3,4,6-henta-O-garyl-β-D-glucose ULZ 000199 Lhdp102526	14.5114
Lhdp102526	3β,19α-hydroxy bear fruit-12-ene-28-acid	2.52271
Lhfp110340	Elegant blue bee fighting vegetable ketone	1.25576
Lhfp110807	Bee fighting vegetable phenol	2.15184
Lhhp102901	3-(α,4-dihydroxy-3-methoxyphenylmethyl)-4-(hydroxy-3-methoxyphenylmethyl)tetrahydrofuran	3.19422
Lhhp120823	Butylformate	-1.01079
Lhmp110108	1-[(pentacyl)interphenyltriphenol]-β-D-pyran-glucoside	-3.15822
Lhqp101805	Taro glycoside	1.35074
Lhwp110126	3-Epialphitolic acid	1.06403
Lhwp110302	Wild rose acid	1.77549
Lhxp102719	Senmaoside C	13.3129
Lhzp102808	Sesame	2.14699
Li512114	Methyl crosolate	3.03497
Lman004552	6'-to-coumaroyl arbutin	2.93804
Lmbn000198	3-Dehydro-L-sulic acid	-1.69907
Lmbn001162	Qinpiethyline-7-O-glucoside	1.31408
Lmbn001288	2-hydroxy-2-methyl-3-oxybutyric acid	2.45036
Lmbn001364	4-hydroxy-2-oxyvalic acid	2.52623
Lmbn005172	2,6-dimethoxybenzaldehyde	2.06901
Lmbn005287	7,8-dihydroxy-9,12-eight-carbondiene acid	2.93411
Lmbn005369	13-hydroxyoctalkyl-9,11-dienic acid	2.06234
Lmbn005443	13-oxy-eightea-carbon-9,11-dienic acid	3.14317
Lmbn005487	12,13-dihydroxyoctaalkyl-9-enic acid	1.26715
Lmbn005662	9,10-epoxyoctaenoic acid	2.03524
Lmbn005923	Cis-eight carbon-9-ene-12-algyric acid	1.78603
Lmbn007891	Hydroxy cistor oleic acid	1.6923
Lmbp000123	L-high methionine	-4.54425
Lmbp003668	Sannitol-3-O-arabic glycosides	4.77177
Lmbp102601	7-hydroxy coumain	1.58611
Lmcn003470	Methyl vanylate	1.90732
Lmcp002302	N6-(2-hydroxyethyl)adenosine	2.91508
Lmcp003788	Isocysaccharide	-1.08987
Lmdn000248	Hairy flower candy	1.36096
Lmdn001925	Olive resin-4'-O-glucoside	1.09954
Lmdn003662	Dihuang Violet Glycoside A	1.67304
Lmdn003756	Methyl caffeic acid	-1.32499
Lmdp003171	Rhododendron	-4.80495
Lmdp003509	Cercetin-3-O-xylicoside (Renoside)*	3.7226
Lmdp004267	Kercetin-3-O-(6''-O-to-coumayl)glucoside	1.54625
Lmdp004892	Sanneol-3-O-(6''-propionediyl)galactoside*	4.59503
Lmfn001209	1,3,6-tri-O-garphyl-β-D-glucose* ULZ 000279 Lmfn001344	4.84611
Lmfn001344	2,3-di-O-galicyl-1,5-dehydrated-D-glucose alcohol	2.96806
Lmfn003630	Yangmeixin-3-O-xylycoside*	1.34562
Lmfn003760	Kercetin-4'-O-Glucoside*	3.84707
Lmfn004093	Gerpexin-4'-O-glucoside	1.83143
Lmfn004769	Kercetin-3-O-(4''-O-galiyl)arabic glycoside	-1.09945
Lmgn000160	3-urea propionic acid	-5.63968
Lmgn000219	Succinate hemi-aldehyde	1.57798
Lmgn000224	2-methyl-3-oxysuccinic acid	-1.50444
Lmgn001670	Salicylic acid	1.76862
Lmgn002253	Butyl caffeoyl quininate glucose	1.80367
Lmgp000796	4-hydroxy tonsillitrile	-2.85782
Lmgp002595	4'-hydroxy-3'-methoxyphenylethyl ketone; vanilla ethyl ketone	-1.23469
Lmhn003240	Benzoyl malic acid	-2.50515
Lmhn003799	Averoyl alveryl tartaric acid	-1.87845
Lmhn004960	7-O-galgalyl teryl flanane	6.4009
Lmhp001670	L-balamiyl-L-leucine	1.3316
Lmhp008337	Hemolytic phosphatidylethanolamine 14:0(2n isomer)	2.17641
Lmhp008440	Hemolytic phosphatidylethanolamine 15:1	2.36236
Lmhp008589	Hemolytic phosphatidylethanolamine 18:3(2n isomer)*	2.29026
Lmhp008688	Hemolytic phosphatidylethanolamine 20:5	2.42983
Lmhp008718	Hemolytic phosphatidylcholine 17:2	1.37416
Lmhp008763	Hemolytic phosphatidylethanolamine 16:1(2n isomer)*	3.05345
Lmhp008801	Hemolytic phosphatidylethanolamine 18:3*	3.35317
Lmhp008885	Hemolytic phosphatidylethanolamine 15:0(2n isomer)*	1.78257
Lmhp009034	Hemolytic phosphatidylethanolamine 16:1*	2.85076
Lmhp009187	Hemolytic phosphatidylethanolamine 15:0*	1.63483
Lmhp009190	2-noleyl glyceryl-1,3-di-O-glucoside*	9.85114
Lmhp009384	1-Noleoylglyceryl ester-2,3-di-O-glucoside*	9.89842
Lmhp009526	.2-α-linoleic acid glycerol-1-O-glucoside*	10.412
Lmhp009590 ULZ 000338 Hemolytic phosphatidylcholine 17:1	溶血磷脂酰胆碱 17:1	1.00458
Lmhp009769	Hemolytic phosphatidylethanolamine 17:1*	3.10643
Lmhp009773 ULZ 000342 1-α-linoleic acid glycerol-3-O-glucoside*	1-α-亚麻酸甘油酯-3-O-葡萄糖苷*	2.67005
Lmhp009890	Hemolytic phosphatidylcholine 20:3	1.46578
Lmhp010190	Hemolytic phosphatidylcholine 18:1(2n isomer)*	2.40385
Lmhp010394	Hemolytic phosphatidylcholine 22:4	1.51591
Lmhp010514	Hemolytic phosphatidylethanolamine 20:2(2n isomer)*	2.19715
Lmhp010515	Hemolytic phosphatidylcholine 17:0(2n isomer)*	1.27954
Lmhp010757	Hemolytic phosphatidylethanolamine 20:2*	2.43615
Lmhp011388	2-α-chlorinate glyceryl ester*	2.67774
Lmhp011562	1-α-linoleic acid glyceryl ester*	2.75492
Lmhp012042	2--noleyl glyceryl ester*	1.83906
Lmhp112042	1-ureol glyceryl ester*	1.77469
Lmjp001877	Cornflower-3-O-sambu diglycoside	1.4539
Lmjp002596	Kercetin-3-O-Sambu disglycoside* ULZ 000367 Lmjp003044	3.16548
Lmjp003044	Isosotoxin-3-O-glucoside*	1.28711
Lmjp003295	6-Methoxysanol-3-O-glucoside	1.51938
Lmjp003655	6-Methylsanine-3-O-glucoside	1.83438
Lmjp003834 ULZ 000374 6-O-methoxycinnamicyl alcohol	6-O-对甲氧基肉桂酰梓醇	-1.35298
Lmjp004941	Mouse plum limonin	-13.2395
Lmjp102216	1β,2α,3β,19α-terahydroxyurs-12-en-28-oic acid	2.16345
Lmln001951	cypressin-3-O-(6''-O-arabic sugar group)glucoside*	3.23029
Lmlp005236	Dihydroxanophenol-3-O-glucoside*	2.44108
Lmlp006175	Isoglycoside (rhizidone) ULZ 000385 Lmmn002179	3.45095
Lmmn002179	Methyl salicylate-2-O-glucoside	1.0506
Lmmn003323	2-hydroxycetic acid	1.87257
Lmmn003398	Sanaphenol-3-O-(6''-O-Acetyl)Glucoside	5.65291
Lmmn003748	Isophyllin	3.53634
Lmmn004625	Dihydroxanol-7-O-glucoside*	2.43079
Lmmn004912	3-O-methyl kercetetin ULZ 000397 Lmmn008971	-2.03591
Lmmn008971	Isophthalic acid	1.20446
Lmmp002560	Kercetin-3-O-(2''-O-glucoyl)glucoside	1.70566
Lmmp002995	Kercetin-7-O-(2''-propyldiyl)glucoside-5-O-glucoside*	2.58896
Lmmp003266	Kercetin-3-O-(2''-O-propionediyl)glucoside-7-O-arabic glycoside	3.21686
Lmmp003672	8,8'-methylene dicatecin	4.31807
Lmmp003817	Sannephenol-3-O-(6''-propylenediyl)glucoside*	4.7259
Lmnn002886	1'-O-(3,4-dihydroxyphenylethyl)-O-caffeoyl-glucoside	4.05254
Lmpn006208	8-Methoxysan phenol-7-O-rat plum glycosides	1.40277
Lmpp003789	Cornflower-3-O-(6''-O-to-coumarill)glucoside	1.39908
Lmpp003929	Peony-3-O-(6''-O-to-coutayl)glucoside	1.3459
Lmqn000213	Water sugar	1.83874
Lmqn000780	Uridine diphosphate acetylglucosamine	1.95557
Lmqn004838	3-O-methyl ellic acid	1.11492
Lmqp000427	N-methyl-tran-4-hydroxy-L-proline	1.01619
Lmqp000873	Succinic anhydride	-1.01015
Lmrj001698	L-simiyl-L-isoleucine	3.03244
Lmrn001951	2-hydroxy-(4-hydroxyphenyl)propionic acid	1.82063
Lmrn002746	2-hydroxy-4-methylvalic acid	1.03982
Lmsn000363	Raspberry ketoglucoside	-3.7403
Lmsn000381	D-maltose	-1.00846
Lmsn001369	Pomegranate peel bitter element A	2.07353
Lmsn003318	1-O-Aweiyl-β-D-Glucose	1.35778
Lmsn004098	1-O-caffeoyl-4,6-bi-O-galyl-β-D-glucose	12.4296
Lmsn004162	1-O-galcoyl-2-O-to-couroyl-β-D-glucose	4.11887
Lmsn004321	1-O-Caffeoyl-3-O-Garphyl-β-D-Glucose	1.75636
Lmsn004674	1-O-cinnamicyl-β-D-glucose	2.09754
Lmsn005122	1-O-Galphyl-6-O-Cinnamyl-β-D-Glucose*	2.35105
Lmsn005333	4-O-galphyl-1-O-cinnamonyl-β-D-glucose	2.38581
Lmsn005754	1-O-garphyl-2-O-cinnamyl-β-D-glucose*	2.44749
Lmsn006046	2α,3β,19α,23-tetrahydroxy bear fruit-12-ene-28-acid-28-O-glucoside	-1.03962
Lmsn006130	2α,3β,19α-trihydroxy bear fruit-12-ene-23,28-dioic acid-28-O-glucoside	2.12443
Lmsn006267	Root skin-4'-O-(6''-caffeoyl)glucoside	4.98137
Lmsn007400	Hook glycoside J	4.07793
Lmsn008066	1β, 2α, 3α, 19α, 23-pentahydroxy bear fruit-12-ene-28-acid	2.19047
Lmsn009238	1β,2α,3α,19α-tetrahydroxyusu-12-ene-28-acid	2.84185
Lmsn009589	2α,3β,19α,23-tetrahydroxy bear fruit-12-ene-28-acid	2.18385
Lmsn009824	2α,3β,19α,23-tetrahydroxyzidon-12-ene-28-acid	3.58414
Lmsn009900	1β-hydroxy-2-carbonyl pomo acid	2.72622
Lmsn010604	2α,3α,19α-trihydroxy bear fruit-12-ene-23-methyl-28-acid	2.94522
Lmsn010896	Pinfaensic acid	3.23945
Lmsn011015	1-carbonyl-Thai resin acid	2.00344
Lmsn011201	2α,3β-dihydroxy-19-carbonyl-18,19-open-ring bear fruit-11,13(18)-diene-28-acid	1.98527
Lmsn011830	2α,19α-dihydroxy-3-oxy bear fruit-12-ene-28-acid	1.78203
Lmsn011870	Bitter berry glycoside F1	2.54062
Lmsn012425	3β,7α-dihydroxyzidon-12-ene-28-acid	11.4791
Lmsn012480	Raspberry acid	1.86116
Lmsn012627	2α,3α-dihydroxy bear fruit-12,18-diene-28-acid	4.86018
Lmsp003655	Dehydrodisonic alcohol-γ'-O-glucoside	2.16938
Lmsp003939	Isolatose-3-O-galactoside-7-O-rat-glycoside* ULZ 000495Lmsp004045	4.69261
Lmsp004045	Isorat lycoside-3-O-glucoside-7-O-rat glycoside*	3.5858
Lmsp004301	3',5,5',7-tetrahydroxyflavone-7-O-β-D-glucoside ULZ 000499 Lmsp004670	2.64564
Lmsp004670	Sannitol-3-O-Glucoside-7-O-Rat Plum Glycoside*	1.18537
Lmsp005625	3-O-methyl anglic acid-4'-O-(5''-O-acetyl)arabic glycoside	-1.73008
Lmsp013116	Mapping-16α,17-dihydroxy-shell cedar-2-ketone	1.40506
Lmsp013238	3β-hydroxy bear fruit-11-ene-28,13β-endoester	5.18451
Lmsp013456	3β-hydroxy dandelion sterol-28,20β-endoester	4.41119
Lmsp102911	Quinolonic acid	1.38543
Lmtn000940	1-O-(3,4-dihydroxy-5-methoxy-benzoyl)-glucoside	2.14561
Lmtn002324	Benyl-(2''-O-glucoside)glucoside	1.5629
Lmtn002565	1-O-vaninyl-D-glucose	1.6273
Lmtn002796	Orange-7-O-glucoside	2.53626
Lmtn002916	3,5,7,3',5'-pentahydroxy-4'-methoxyflavonoid-3-O-glucoside	3.57239
Lmtn002997	3,5,7,3',5'-pentahydroxy-4'-methoxyflavonoid-3-O-glucoside	1.74514
Lmtp003079	Peony flower-3-O-glycosides	-1.23995
Lmtp004044	Qercetin-3-O-celery glycoside (1→2)galactoside*	3.02415
Lmwp102904	N,N-dimethyl-5-methoxy tryptonin	-14.4411
Lmxn006423	2-hydroxybenzothiazole	-2.48206
Lmxp000939	1H-Imidazole and (4,5-D)dazine-2-amine	1.46107
Lmyn003028	Benyl-β-longan diglycoside	1.55985
Lmyn003183	Protozic acid	-1.48972
Lmyn003256	Heterotanin	3.84499
Lmyn004187	Diolate yellow gallic acid	2.03648
Lmyn012331	Rock and celery acid	1.69291
Lmyp003348	Sanaphenol-3-O-(6''-galacyl)galactoside*	2.0402
Lmyp003599	Sanetol-3-O-(6''-gallicyl)glucoside*	2.46321
Lmyp004052	Kercetin-3-O-(6''-O-to-cosmeyl)galactoside	1.59383
Lmyp004617	Josonin-7-O-Glucoside (Josonin)	6.62598
Lmyp005841	Apoplar-7-O-glucoside*	3.24917
Lmyp102101	Pyromeconic acid	1.58973
Lmzn005892	Iso-American theoic acid	2.15171
Lmzn006284	2α-hydroxyburic acid	1.04895
Lmzp002365	Orange peel-7-O-glucoside*	2.21518
Lskp211385	Dihydrosesa lipidine	3.64194
Lssp210085	3,11-dioxy-β-scented resinene	1.5253
Lssp210087	Luohan pine	2.18842
Lssp210094	2''-hydroxynicamine	2.14041
Lssp210123	Α-pine cypress	2.30458
Lssp210310	3-hydroxy-12(13),20(29)-diene	5.08644
Lssp210320	3-oxygen-dandelion-14-ene	3.06533
Lssp210381	Raw yarrow chrysanthemum B-2	2.20308
MA10039492	Dehydroascorbic acid	2.07481
MA10039641	Lactosaccharide	-1.49468
MA10107783	3-[(1-carboxyl vinyl)oxy]benzoic acid	-1.45185
ML10179289	2-phenylethanol	1.80864
ML10180524	Cytosine arabic glycosides	1.3506
ML10198895	N-methylglycine	-2.61803
Mws 0001	L-Aspartamide	-5.44815
Mws0009	Pine and cypress aldehyde	2.37716
Mws0017	Asprine	-2.23957
Mws0024	Gallic acid	1.07711
MWS00327g	L-isoserine*	-1.63327
Mws0034	Table gall catechin gall ester*	2.6101
Mws0040	Poplar	4.1313
Mws0045	Kercetin-3-O-rat plum glycoside (Kercetin)	2.25879
Mws0054	Catechin*	5.75882
Mws0061	Kercetin-3-O-galactoside (golden)*	1.00516
Mws0064	Holy grass phenol	1.33051
Mws0097 ULZ 000612 Pine glycol	松脂醇	3.74058
Mws0133	Niacinamide	1.65677
Mws0147	Β-hydroxyisovalic acid	-1.63406
Mws0154 ULZ 000618 Mangoxic acid	莽草酸	2.07563
Mws0178	Chlorogenic acid (3-O-caffeoylquinic acid)*	2.78217
Mws0183	3,4-dihydroxybenzoic acid; procatechic acid	1.96006
Mws0192	Succinic acid	-1.14918
Mws0206	2-hydroxybutyric acid	-1.88265
Mws0214	D-sorbitol	1.6287
Mws0221	L-cysteine	1.47915
Mws0232	Riboflavin (vitamin B2)	1.63044
Mws0236	2-aminoethanesulfonic acid	2.90055
Mws0237	Nonic acid	1.26009
Mws0248	Uracin nucleoside	3.87225
Mws0254	L-ostidine	-2.41403
Mws0255	Cytosine	2.29276
Mws0256	L-baline	-1.33217
Mws0260	L-arginine	-3.26212
Mws0264	D-algae sugar	-1.21776
MWS0274.	DL-3-phenyl lactic acid	2.01457
Mws0282	L-tryptophan	-1.17728
Mws0355	Catechin gallic ester*	5.64579
Mws0366	Γ-linolenic acid*	1.50062
Mws0367	Α-linolenic acid*	1.56223
Mws0396	Antioleic acid	1.61938
MWS04412	N(6),N(6)-dimethyl-L-lysine	-2.75491
Mws0458	Vanaldehyde; 4-hydroxy-3-methoxybenzaldehyde	2.61684
Mws0467	3-(4-hydroxyphenyl)propionic acid	2.1502
Mws0520	N-acetyl-L-tyrosine	2.11459
MWS0559	1,6-dehydration-β-D-glucose	1.41091
Mws0567	4-butyric acid	2.00644
Mws0576	3-hydroxybutyric acid	1.1115
Mws0609	Guanidine 3',5'-cyclic monophosphate	2.28948
Mws0612	3,4-dimethoxyphenylacetic acid	1.88225
Mws0628	4-hydroxybenzaldehyde	5.90186
Mws0629	L-asparsaminoyl-L-phenylalanine	-2.07902
Mws0639	2,3-dihydroxybenzoic acid	1.66912
Mws0668	Flavonoids	2.81912
Mws0671	L-high-serine	-1.81457
Mws0675	Β-niacinamide mononucleotide	2.68864
Mws0736	N-gluminoyl-L-leucine	2.54479
Mws0744	Dihydroglycin (snake grapetin)	1.11046
Mws0791	Citrine	2.69064
Mws0836	Proanthocyanin B1*	4.79838
Mws0847	1-Methyladenine	-2.20369
Mws0856	Kercetin-4'-O-glucoside (Emmbrosia)*	1.18796
Mws0875	L-cysteinyl-L-glycine	2.22714
Mws0884	Cyclic-3',5'-adenine nucleotide	2.45128
Mws0889	D-saccharic acid	1.0675
Mws0906	Pine and cypress ULZ 000711 Mws0913	1.46971
mws0913	Sannaphol-3-O-galactoside (Tributose)*	1.99851
Mws0914	3,5,7-trihydroxyflavone (short losin)	1.49132
Mws0921	For couma alcohol	3.50185
MWS0933	1-methylhystidine	1.96341
Mws0972	6-hydroxyhexic acid	2.27102
Mws0976	Β-pseudouridine	4.2088
Mws0983	Oleyl monoethanolamine	1.27992
Mws1000	Huang Yanmusu	2.07998
Mws1013	Qinpixin; 6,7-dihydroxy coumarine	1.52181
Mws1015	Cinpyridine; 6,7-dihydroxycoumarine-6-O-glucoside	1.53359
Mws1024	To kuma aldehyde	7.22253
Mws1060	9-(arabic sugar) subxanthine	3.18003
Mws1068	Oxanol	2.05079
Mws1080	Inositol galactoside	1.27697
Mws1090	Glucose-1-phosphoric acid*	-1.80694
Mws1094	Citrus (dihydroxanol)	1.31057
MWS1113.	Isobutyl carnitine	9.9282
Mws1164	D-Fructose*	1.34858
Mws1167	Oxylacetic acid	1.29538
Mws1174	3-O-acetyl short-leaf flavone	7.0138
Mws1179	Grapefruit-7-O-glucoside (Cerrine)	3.54304
Mws1189	D-galactose aldehyde acid*	1.13146
Mws1292	Isosafotaside	4.26535
Mws1299	Mucin-8-C-glucoside (Ocin)*	1.31559
Mws1329	Kercetin-7-O-Glucoside*	1.30954
Mws1333	Honey two sugars	-1.27766
MWS1350	Butylaldehyde; 4-hydroxy-3,5-dimethoxybenzaldehyde	2.18293
MWS1397	Tablecatechin gallate*	6.1601
Mws1409	Uridine-5'-diphosphate	-1.18176
Mws 1417	Indole-3-formic acid	1.84434
Mws1422	Table Afu's tea essence*	-1.22745
Mws1478	Nicotine	-7.78012
Mws1506	Carpre-glycoside	2.19118
MWS1550	S-alpyl-L-cysteine	-1.661
Mws1584	1,3-O-biscaffeoylquinic acid (articic acid)	2.05926
Mws1593	D-maltetrasaccharide	2.33983
Mws1595	D-lycose	2.02065
Mws1610	Hawthorn acid	1.48982
MWS1709	D-malic acid ULZ 000789 Mws1715	-1.59924
mws1715	Cormyceps (3'-deoxyadenosine)	2.78935
MWS1839	Ethyl 4-hydroxybenzoate	2.8561
MWS201391	L-aspartamide-L-isoleucine	2.74297
MWS201399	L-methionine-L-aspartamide	2.60758
MWS201400	L-baline-L-tryptophan	1.25923
MWS201405.	L-ostidine-L-tyrosine	1.9109
MWS201424	L-isoleucine-L-aspartamide	1.68166
MWS201449	L-aspartamide-L-leucine	2.4036
MWS20145	Holy grass phenol-7-O-glucoside*	-14.7735
MWS20152	Clove resin phenol	1.57721
MWS20194	Cinnamon acid	1.25149
MWS 2040	Methyl sulfonic acid	4.3318
MWS2066	1-naphthalene	-3.52857
MWS2070	Propyl ester 4-hydroxybenzoate	1.44055
MWS20966	S-methyl-L-thio-citrulline	1.30866
Mws2108	Cyptochloronic acid (4-O-caffeoylquinic acid)*	2.83063
Mws2118	Root sepycoside	1.30756
Mws2120	Short-leaved sumuphenolic acid	2.31211
Mws2184	Ethyl caffeic acid	2.34489
MWS2186	Flat-accumulated glycoside (wide-parasite glycoside)	4.03514
MWS2623	11-18 carbonic acid	1.69452
MWS2910	5-methyl-2'-deoxycytoside	2.0538
Mws3133	N-acetyl-L-4-hydroxyproline	1.44109
MWS3149	3-methoxybenzoic acid	1.57836
Mws4052	1-Aminocyclopropane-1-carboxylic acid	-2.96643
Mws4053	Bear fruit acid	1.6611
Mws4085	Mustard acid	-1.95132
Mws4134	Glutathione oxide	4.08715
Mws4167	Mucin-7-O-glucoside	4.46687
Mws4170	D-glucose*	1.46162
Mws4174	N-acetyl-D-mannoseamine*	1.11002
Mws4183	Cercetin-3-O-arabic glycoside (guava)*	3.26711
MWS4301	3-hydroxyphenylacetic acid	2.10639
MWS4305 ULZ 000856 Red moss candy	赤藓糖	1.62458
MWS4309	Glyminoyl-tryptophan	1.27935
MWS4312	Butyric acid	-1.38056
MWS4471	N-α-acetyl-L-aspartamide	2.01309
MWS4525	6-O-methyl guanine	11.7031
Mws 5035	L-leuaminoyl-L-phenylalanine	1.04018
Mws5038	Isomaltose	-1.46575
MWS5041	L-gluminoyl-L-isoleucine	2.54479
Mws5042	L-Glynamyl-L-Phenylalanine	1.77546
MWS5164	N,N'-dimethylarginine	-1.22789
MWS80006	9-hydroxyperoxide-9Z,11E-octacarbondienic acid	2.79965
MWS80007	13-hydroxyperoxide-9Z,11E-octacarbondienic acid	2.93411
MWSHY0008	Celerin-6-C-glucoside (Isosine)	2.85911
MWSHY0009	Chlorophyll	5.29128
MWSHY0018	Sichuan Chenpixin (5,6,7,8,3',4'-hexamethoxyflavonoid)	-1.07042
MWSHY0035	Wild axanthine-7-O-glucoside (wild astragalide)	5.87752
MWSHY0050	Sannitol-3-O-Yunxiang glycosides (fireworks glycosides)*	1.24671
MWSHY0061	Sannitol-3-O-new orange peel glycosides*	1.18812
MWSHY0080	Mucinos-7-O-new orange peel glycosides (Indyceps)	1.28653
MWSHY0103	Water flying thistle	2.73938
MWSHY0124	Josonin (dihydroalbin)	6.06256
MWSHY0171 ULZ 000898 Proanthocyanin B2*	原花青素 B2*	2.24839
MWSmce040	Isovanillal aldehyde	2.72954
MWSmce052	3-Acinic acid	3.39597
MWSmce159	6,7-dihydroxy-4-methyl coumarin	-1.88967
MWSmce165	L-alginol	1.08395
MWSmce177	Ethyl valeric acid	2.55973
MWSmce183	D-tonyl acid	2.45559
MWSmce190	4-hydroxy-L-isoleucine	1.46078
MWSmce199	L-xylose*	1.21596
MWSmce274	Salicyl alcohol; oxyhydroxybenzyl alcohol	1.66628
MWSmce295	1-β-D-asaccharide furanuramidine	3.77858
MWSmce331	Nitrocyclic butane-2-carboxylic acid	-2.88665
MWSmce333	Bartoside; 2-hydroxyadenosine	2.46152
MWSmce340	L-biquinamide	-1.16105
MWSmce439	Dihydrocoumarine	6.70168
MWSmce486	Manlu trisaccharide*	1.39771
MWSmce499	Open ring isolar resin phenol diglucoside	-1.53941
MWSmce501	Methyl procatecate	1.6853
MWSmce577	Ethyl methoxycinnamate	5.70433
MWSmce584	L-tyramine	1.83839
MWSmce585	3-methyl aminopropionate	1.1544
MWSmce607	DL-threonine	-1.69674
MWSmce632	Banillin acetate	1.68921
MWSmce676	D-Arabic sugar*	1.07861
MWSslk015	L-cycloserine	2.49445
MWSslk080	10-hydroxycanic acid	4.49081
MWSslk094	Proanthocyanin	1.83731
MWSslk140	N-acetyl-L-methionine	-1.67265
MWSslk160	Tanning material	3.96297
MWSslk171	Zihua Qianhuxin	1.88519
MWSslk181	Isoglycoside	3.63036
MWSslk235	Garlic alcohol	1.25186
MWSslk254	Sannitol-3-O-glucose mouse plum glycoside*	1.28653
MWStz040	Fern lactam	-1.12671
NK10251888	NG, NG-dimethyl-L-arginine	-1.45345
Pma1751	N-glucose niacin	-3.03986
Pmb0069	Benzamide	1.80371
Pmb0197	N7-methylguanidine	2.21472
Pmb0374	2-Aminopurine	1.59566
Pmb0492	N',N'',N'''-to-cosodium cinnamonyl caffeoylimide	4.83085
Pmb0530	Niacin adenine dinucleotide	-2.81296
Pmb0532	5'-Inositic acid	-1.80342
Pmb0580	Poplar-5-O-glucoside*	2.30758
PMB0618	Orange peel-8-C-glucoside-3'-O-glucoside*	2.27666
Pmb0709	Kercetin-7-O-(6''-propylene)glucoside-5-O-glucoside*	3.56378
Pmb0758	Anicanic acid-O-alveryl glucoside	4.46251
Pmb0854	Hemolytic phosphatidylcholine 18:3*	1.11758
Pmb0863	Hemolytic phosphatidylcholine 16:2(2n isomer)	-1.2667
Pmb0864	Hemolytic Phosphatidylethanolamine 14:0	2.31313
Pmb0865	Hemolytic phosphatidylcholine 18:3(2n isomer)*	1.85427
PMB0876	Hemolytic phosphatidylethanolamine 16:0	1.60877
Pmb0880	Hemolytic phosphatidylethanolamine 18:0 (2n isomer)	3.03822
Pmb0952	Thiamine (vitamin B1)	3.3805
PMB0962	L-lysine butyrate	1.35445
Pmb0981	Adenosine-5'-monophosphate	-1.66548
PMB1096	Indole	-1.3567
PMB2221	4-hydroxyscillinol	-1.44314
PMB2507	2-Deoxyribose-1-phosphoric acid	-2.17008
Pmb2591	N-acetyl-L-tryptophan	-1.90242
PMB2620	3,4-dimethoxycinnamic acid	3.09447
Pmb2653	Pine trisaccharide O-rat plum glycosides	-2.63859
PMB2657	Succinic acid	1.61231
Pmb2673	6-hydroxydopaquinone	-3.60163
Pmb2786	9-hydroxy-10,12,15-octacarbontrienic acid	3.27563
Pmb2799	12,13-epoxy-9-octaenoic acid	2.30215
PMB2857	L-glutamate-O-glucoside	1.44551
PMB2871	1-O-longanyl-β-D-glucose	1.88449
Pmb2922	Uridine 5'-diphosphate-D-glucose	-1.90885
Pmb2947	Tricechin	2.96795
PMB 2979	Orange pyrus-7-O-(6''-propanoyl)glucoside	-2.20412
Pmb3068	1-O-to-couzaylquinic acid*	1.62066
PMB3074	5-O-to-coumaryl quinic acid*	1.8546
PMB3081	Gluconic acid phosphate	1.2959
Pmb3114	Table catecha, table Afu tea essence	4.23307
Pmb4777	4-hydroxy-7-oxymethyl coumanine mouse plum glycoside	3.19124
Pmc0066	2'-deoxyinosine-5'-monophosphoric acid	5.01706
Pme0010	L-serine*	-1.6069
Pme0021	L-phenylalanine	1.07644
PME0026	L-lysine	-3.88112
Pme0033	Hypoxanthine	2.21625
Pme0040	Adenine	1.47525
PME0057	L-cysteine	1.20563
Pme0122	N6-acetyl-L-lysine	-1.2689
PME0170	N-acetyl-L-arginine	2.17504
Pme0193 ULZ 001066 L-Glutamine	L-谷氨酰胺	-3.81497
Pme0230	Adenosine	1.72062
Pme0253	N-acetyl-L-leucine	2.66438
Pme0264	Thymidine	1.36208
PME0295	4-acetaminobutyric acid	2.27823
PME0432	Proanthocyanins A2*	2.6225
Pme0436	Proanthocyanin B3*	2.18229
Pme0460	Table catechin*	1.62958
Pme0490	Niacin (vitamin B3)*	1.83016
Pme0519	D-sucrose	-1.8101
PME0534	Gluconic acid	1.95992
PME1014	Tetraenaphthalene (vitamin K2)	1.05097
PME1021	D-gluconic acid-1,5-endoester	1.51016
PME1086	Glutathione reduced type	-1.91243
Pme1109 ULZ 001094 Guanine	鸟嘌呤	2.24975
PME1119	Inosine	3.20699
PME1173	Don't be purene alcohol	2.80484
Pme1178	Guanidine	1.3318
Pme1184	2'-deoxyguanidine	2.61356
PME1194	2'-deoxycytoside	1.69537
Pme1210	L-methionine	-2.85782
PME1228	5-hydroxy-L-tryptophan	-1.63021
PME1292	High longan acid	-1.54272
PME1474	5-Deoxy-5-methylthioadenosine	1.13498
PME1540	Isoratin-3-O-new orange peel glycoside*	3.5858
PME1598	Orange peel-5-O-glucoside*	1.51365
Pme1605	Sanniphenol-3-O-Acacia Glycoside*	3.28085
PME1611	Isoglucoside	1.84989
PME1816	Neochloroic acid (5-O-caffeoylquinic acid)*	2.78217
PME2117	Adenosine-5'-diphosphate	-4.63744
PME2246	Ellate acid	1.6368
PME2266	D-biotin	-2.14147
Pme2362	Almond acid	1.96823
Pme2380	Α-ketoglutaric acid	-1.97296
PME2527	L-Ornithine	-4.55209
PME2529	1,5-anhydride-D-sorbitol	1.73991
PME2589	2-oxyhexane acid	1.77626
PME2598	3,4-dihydroxyphenylacetic acid	-1.5461
PME2651	Niacinamide adenine dinucleotide phosphate	-1.42659
PME2746	Riboflafin-5'-adenine diphosphate	-1.31558
Pme2761	4-hydroxy-2-ketoglutaric acid	2.19502
PM2890	L-cysteine	2.78168
Pme2923	Acetyloxyacetic acid	1.76505
PM2960	Grapefruit chalzone	1.34421
PM2993	Scopole ester	-1.22295
PME3007	Uridine 5'-diphosphate	-2.12234
PME3154	3,5-dihydroxy-3-methylvalproic acid	1.41602
Pme3184	2'-deoxyadenosine-5'-monophosphate	-1.68344
Pme3207	Hexadienedionic acid	2.64427
Pme3227	Muxin-2''-O-rat plum glycosides	1.59367
Pme3285	Afuer Tea Essence*	2.24066
PME3337	Succinyl adenosine	1.20409
Pme3388	High arginine	-3.48528
PME3392	Geranium-3-O-glucoside	1.28448
PME3443	Mustard aldehyde	1.90697
PME3475	Purple rittin	1.44618
Pme3705	D-gluconic acid*	1.02585
Pme3732	Cytoside	2.60132
PME3961	2'-deoxyadenosine	2.87532
Pme3967	2-(dimethylamino)guanidine	2.91508
Pmf0138	Mannose*	1.3473
PMF0139	D-galactose*	1.39229
PMF0348	2,6-dimethyl-7-octene-2,3,6-triol	1.20693
Pmn001367	Procatechic acid-4-O-glucoside	1.88449
Pmn001368	Olivetin-4,4'-di-O-glucoside	1.28921
Pmn001370	Psinol-4,4'-O-di-O-glucoside	1.75733
Pmn001376	Olive resin	3.45584
Pmn001378	Thosinol-4-O-glucoside	1.30446
Pmn001406	3-O-Gluconyl saquat saponin methyl ester	5.67335
Pmn001417	Golden Rooster Nasu Ic	1.49766
Pmn001420	1-O-caffeoyl-β-D-glucose*	1.42798
Pmn001426	Rose acid	1.02018
Pmn001492	Zelan ester	1.09245
PMN001515	3-Gallic oxalic acid	4.36587
PMN001526	1,6-di-O-galphyl-β-D-glucose	4.29947
PMN001534	1,2,3,6-tetra-O-galyl-β-D-glucose	7.60088
Pmn001587	Chelophosic acid	1.6486
Pmn001622	1-O-Galpyridyl-4,6-hexahydroxybiphenyl-D-glucose	3.30459
Pmn001640	Yangmeixin-3-O-arabic glycosides*	1.24172
Pmn001646	Proanthocyanin C1	2.74185
PMN001647	Proanthocyanin C2	3.26516
Pmn001648	Cinnamon tannin D1	1.80161
Pmn001649	Cinnamon tannin A2	3.51434
Pmn001650	Cinnamon Tannin B2	3.217
Pmn001667	Proanthocyanin B4*	1.1267
PMN001689	9-hydroxy-12-oxy-15(Z)-octacarbonic acid	3.22861
Pmn001691	9,12,13-trihydroxy-10,15-ectacarbondienic acid	3.71889
Pmn001694	9,10,13-trihydroxy-11-octaenoic acid	2.87018
Pmn001695	Trihydroxycinnamyl quinic acid	-1.52728
Pmn001700	24,30-dihydroxy-12(13)ene-luvin alcohol	1.57432
Pmn001704	2,3-dihydroxy-5(6),12(13)-diene arbic acid	4.91909
Pmn001705	3,24-dihydroxy-17,21-hemiacetaldehyde-12(13)qidong fruit	1.47323
Pmn001706	2-hydroxyzidon fruit acid	1.48982
PMN001716	Quinone-type safflower glycoside	2.2219
Pmp000100	Betel nut tanning B1	2.88276
Pmp000101	Betel nut tanning C1	2.59474
Pmp000120	chlorophyll-6-C-glucoside	3.60193
Pmp000238	Mutin-6-C-araglycoside-7-O-glucoside	1.58878
Pmp000273	Palm catechin B3	3.47923
Pmp000275	Brown catechin A1	2.0823
Pmp000279	3β-[(arabic sugar)oxy]-23-hydroxy bear fruit-12,19(29)-diene-28-acid-28-glucose ester	2.91001
PMP000587	Muocycin-7-O-(6''-propanoyl)glucoside	4.58838
Pmp000589	Kercetin-7-O-(6''-propionediyl)glucoside	2.9524
Pmp000780	3-O-Tran-Aviol Rosenic Acid	4.44201
Pmp000781	For cousameyl rose acid	2.184
Pmp000782	Caffeoyl hawthorn acid	2.36625
Pmp000983	Lewd sheep glycosides A	1.15394
Pmp001080	chlorophylline-7-O-neocellum glycosides	1.70251
Pmp001135	Wangchun flower flavonoids I	2.36609
Pmp001141	Limamide	2.38608
Pmp001251	Hemolytic phosphatidylcholine 18:2(2n isomer)*	1.06726
Pmp001281	Hemolytic phosphatidylcholine 18:1*	1.59164
Pmp001287	N-phenylmethylisomethylamine	1.05793
Pmp001311	6-hydroxyxanophenol-7,6-O-diglucoside*	1.37404
Qmfp110503	Embroidery chrysanthemum N	2.44679
Qmyp010506	2,4,6-trihydroxydibenzophenone	1.42942
Rfmb091	9S-hydroxy-10E,12Z-18-carbondienic acid	1.79557
Rfmb26201	Butyl resin phenol-4'-O-(6''-acetyl)glucoside	-1.48567
Sacn001940	8-Table horse money glycoside	-1.8011
Sacn004878	Ledang glycoside	4.32216
Smcp000882	N-benzoyl-2-aminoethyl-β-D-pyran glucoside	1.51955
Smnp002454	Aloe vera glycoside B	3.96555
Smnp010489	3-O-Cis-coumayl-Cauric acid	2.15395
Smpn009074	2α,3α,19α,23-tetrahydroxy-12-argol-28-acid	1.80678
Smpn011792	2,3-dihydroxy-12-argoene-28-acid	1.45465
Smpp011773	3β-O-cis-para-coumaloyl-2α-hydroxy-12-butin-28-acid	3.45841
Smpp012073	High-plus blue-flowered tritherpenic acid	3.62583
Wacn005438	Hydroxypentacarbonate glucoside	4.17865
Wafn001957	2-O-caffeoyl gluconic acid	1.64858
Wafn002874	4-O-(4'-O-α-D-pyran-glucosyl)caffeonyl quinic acid	3.05364
Wafn003070	Hydroxyal alulic acid glucoside	2.92376
Wafn003182	Pyran glucose 6-hydroxydecanoate	-2.6502
Wafn003429	3-methylbutyl 6-O-(α-L-arabic pyranosaccharide)-β-D-pyran glucoside	1.79666
Wafn004792	1-O-acetyl-pyran glucose 6-decanoate	2.55917
Wafn011571	Α-hydroxylinoleic acid	1.81165
Wagp001741	N-(γ-L-Glutamyl)Tyramine O-Glucoside	1.53046
Wagp004517	Retusin 7-O-Glucoside	2.21234
Wbmn009545	2,3-diacetyloxy-18-hydroxyzidongolan-5,12-diene-28-acid	2.26123
Wmhn003138	Isomu ephedrine	2.04739
Wmmn000117	Peony glycoside B	1.15632
Wmmp000174	1,2,3,4,6-five-gallyl glucose	14.6405
Wmqn000814	6,7-dihydroxycumatin-7-O-(6'-acetyl)glucoside	3.67761
Wmyn000217	2,6-dimethoxy-terphenenediol 4-O-β-D-pyran-glucoside	1.63222
Wmzn000227	2,2-dimethylsuccinic acid	-4.43514
Xmgp006913	2,4,2',4'-Tetrahydroxy-3'-isopentene chargone	3.02424
Xmyn008071	Buy matten ethyline	-1.5205
Xmyp004945	Sannitol-3-O-(6'''-rat-plut sugar-2'''-glucosyl)glucoside (sanamia A)	-3.37738
Ymjm000095	13,28-Epoxyolean-11-en-3-one	1.5253
Ymjm000096	Violet ketone B1 methyl ester	3.36331
Ymjm000147	Parahydroxyphenyl 6-O-(E)-caffeoyl-β-D-bepyran glycoside	1.92882
Ymmg000006	Rose acid A	-2.60743
Yshs000050	Lupane-20(29)-en-3-on-28-oic acid	4.18835
Zadn009075	Hydrogen peroxide linoleic acid	3.22861
Zahp003766	Kercetin-3-O-Glucose-7-O-Xylyside*	3.07273
Zajn002491	Cachin-4-β-D-pyrangalactoside	1.72352
Zamp003418	Peony phenols	-1.70989
Zasn010433	9,12-ethyl linoleate	2.53163
Zasp009163	Peony peel acid A	1.0758
Zbn004415	5,6-dihydroxyluxidine-3β-hyster glycoside	3.12364
Zbn004863	3-hydroxypyridin-6β-cypress primrose glycosaccharide	3.2592
Zbn006783	5,6-dihydroxyluxidine	1.19616
Zbqn006094	Pseudohydroxyacin (1,2,4-trihydroxy-3-carboxylanthraquinone)	1.22511
Zbsp001807	Salicylyl glucoside	1.3238
Zbyn002383	6'-O-gall arbutin	1.815
Zbyn004267	3-O-gallacyl anthocyanin B1	6.48953
Zbyn004414	1,2,4,6-tetraoxygalyl glucose	7.08949
Zjbp110804	6,7-dimethoxy-2-[2-(4'-hydroxy-3'-methoxyphenyl)ethyl]chromoketone	3.6485
Zjbp110819	6,7-dimethoxy-2-[2-phenylethyl]chromoketone	3.39624
Zjgp122326	Pyridine-4-methyl-O-β-D-pyran glucose	-3.34617
Zjlp100905	Serjanic acid	2.06533
Zjmp102705	Birch leaf chrysanthemum terpenic acid	1.06403
Zjmp120214	22-hydroxyzidone ketonic acid	1.86937
Zmcp002924	Cornflower-3-O-(2''-O-glucose group)glucoside	1.56939
Zmdn002353	Epicatechin-6-C-β-D-glucoside	1.45329
Zmdn002400	Epacatechin-3'-O-β-D-glucoside	1.45329
Zmdn003203	1,2,6-tri-O-galphyl-β-D-glucose*	4.98886
Zmdn005800	Rhubarol-8-O-(6'-acetyl)-pyran glucoside	-3.94973
Zmdn006929	Aloe vera taverine-9-anthraxone	6.40541
Zmdp000292	Arginine methyl ester	-4.22076
Zmdp001663	Γ-glutamine methionine	-1.0316
Zmdp002216	L-γ-glutamine-L-leucine	1.20086
Zmfn000481	Uridose-5'-diphosphate-D-xylose	-1.21658
Zmgn000173	D-ribose*	-1.44708
Zmgn000216	2-hydroxyethyl phosphic acid	5.85472
Zmgn000447	3-phosphoric acid-D-glyceric acid	-1.01567
Zmgn001448	2-propyl malic acid	-2.08319
Zmgn004894	Methyl parahydroxybenzoate	2.87788
Zmgp003492	8-hydroxy-α-ferrosine	-1.35124
Zmhn001036	Jujubeside acid	1.61758
Zmhn001883	Vanilla acid-4-O-glucoside	1.83165
Zmhn002227	4-O-glucose-based mustard acid	-1.93285
Zmhn002647	Taphylline (10-10') taphylline dimonoglycoside	5.32009
Zmhn002750	4-O-(6'-O-O-Glucopyl)-4-hydroxybenzoic acid	3.30809
Zmhn002764	4-O-(6'-O-Glucoseyl Caffeoyl)-3,4-dihydroxybenzoic acid	3.88626
Zmhn002783	5-O-gallic oxalic acid	4.93684
Zmhp003514	6,7,8-trihydroxy-5-methoxyflavonoids	5.41789
Zmhp005139	Liuflavone-3-O-(6''-propionediyl)glucoside	1.29823
Zmjp000182	N-monomethyl-L-arginine	-4.35194
Zmjp000966	Adenosine	1.80291
Zmjp011129	Kaneric acid	1.10691
Zmln000668	Monogalyl-diglucoside	2.39079
Zmln002252	5,7,8-trihydroxy-6-methoxy coumarine	-1.90757
Zmpn000095	Sorbitol-6-phosphate	-1.21327
Zmpn000638	3-pyropionic acid	1.91557
Zmpn003368	13S-hydroxy-9Z,11E,15Z-octacarbontrienic acid	2.82874
Zmpn008194	Corosolic acid	1.47323
Zmpp002571	Acacia Pavilion	2.07041
Zmtp102903	Walnut glycosides	4.69111
Zmwp002963	Tanning of seven-leaved tree B	1.80674
Zmyn004449	9-hydroxy-12-oxy-10(E),15(Z)-octacarbondienic acid	2.65901
Zmyn004548	12-oxy-plant dienic acid	11.8674
Zmyn004732	2R-hydroxy-9Z,12Z,15Z-octacarbontrienic acid	3.1764
Zmzn000078	Dihydroxyacetone phosphate	-2.2972
Zmzn000113	L-su-3-methylaspartic acid	-1.01117
Zmzn003953	13-hydroperoxide-9z,11e,15z-ectacarbontrienic acid	1.25745
Zmzp000145	Trimethyllysine	-1.41617
Zmzp004111	Roll cypress stone pine element	-1.178
MWS20201	1-O-galphyl-β-D-glucose	1.90818
MWSmce587	2,6-dimethoxybenzoic acid	1.6266
Mws1075	7-methoxy coumarine	3.86534
MWSmce548	Betaine	1.70215
Mws1012	Coumain	2.56887
Pmb0550	Cornflower-3-O-glucoside	1.63228
Mws1337	D-pantothenic acid (vitamin B5)	-1.08833
MWSslk252	Bee grass glycosides	2.63667
MWSHY0190	FRAGRANT LYCOSIDE	1.27126
MWSHY0017	Grapefruit skin	1.37538
Lmhn002379	Ephedrine	3.96297
MWStz191	Citipine-3'-O-glucoside	1.13763
